# Supplementary material for: 3-(Ammonio­meth­yl)pyridinium dibromide
Source: Acta Crystallogr Sect E Struct Rep Online. 2012 Oct 3;68(Pt 11):o3066. doi: 10.1107/S1600536812040937 (PMC3515173; doi:10.1107/S1600536812040937)
Supplement: Supplementary file 1 [file e-68-o3066-sup1.cif]

##############################################################################
#                                                                            #
# This CIF contains the data in a paper accepted for publication in          #
# Acta Crystallographica Section E. It conforms to the requirements of       #
# Notes for Authors for Acta Crystallographica Section E, and has been       #
# peer reviewed under the auspices of the IUCr Commission on Journals.       #
#                                                                            #
# Full details of the Crystallographic Information File format               #
# are given in the paper "The Crystallographic Information File (CIF):       #
# a New Standard Archive File for Crystallography" by S. R. Hall, F. H.      #
# Allen and I. D. Brown [Acta Cryst. (1991), A47, 655-685].                  #
#                                                                            #
# The current version of the core CIF dictionary is obtainable from          #
# ftp://ftp.iucr.org/pub/cif_core.dic.                                       #
#                                                                            #
# Software is freely available for graphical display of the structure(s)     #
# in this CIF. For information consult the CIF software page                 #
# http://www.iucr.org/resources/cif/software.                                #
#                                                                            #
# This file may be used for bona fide research purposes within the           #
# scientific community so long as proper attribution is given to the journal # 
# article from which it was obtained.                                        #
#                                                                            #
##############################################################################
data_I
_audit_creation_method     SHELXL-97
_chemical_name_systematic
;
'3-(Ammoniomethyl)pyridinium dibromide'
;
_chemical_name_common     '(3-MeNH3pyrH).2Br'
_chemical_formula_moiety     'C6 H10 N2, 2(Br)'
_chemical_formula_sum     'C6 H10 Br2 N2'
_chemical_formula_iupac     'C6 H10 N2 + , 2Br-'
_chemical_formula_weight     269.96
_chemical_melting_point     ?
_symmetry_cell_setting     monoclinic
_symmetry_space_group_name_H-M     'P 21/c'
_symmetry_space_group_name_Hall     '-P 2ybc'
loop_
    _symmetry_equiv_pos_as_xyz
    'x, y, z'
    '-x, y+1/2, -z+1/2'
    '-x, -y, -z'
    'x, -y-1/2, z-1/2'
_cell_length_a     11.1588(6)
_cell_length_b     9.3902(5)
_cell_length_c     9.3833(5)
_cell_angle_alpha     90.00
_cell_angle_beta     113.092(6)
_cell_angle_gamma     90.00
_cell_volume     904.44(9)
_cell_formula_units_Z     4
_cell_measurement_reflns_used     400
_cell_measurement_theta_min     3.39
_cell_measurement_theta_max     28.80
_cell_measurement_temperature     293(2)
_exptl_crystal_description     block
_exptl_crystal_colour     colorless
_exptl_crystal_size_max     0.23
_exptl_crystal_size_mid     0.18
_exptl_crystal_size_min     0.12
_exptl_crystal_density_diffrn     1.983
_exptl_crystal_density_meas     ?
_exptl_crystal_density_method     'not measured'
_exptl_crystal_F_000     520
_exptl_absorpt_coefficient_mu     8.896
_exptl_absorpt_correction_type     multi-scan
_exptl_absorpt_process_details     '(CrysAlis PRO; Agilent, 2011)'
_exptl_absorpt_correction_T_min     0.143
_exptl_absorpt_correction_T_max     0.343
_exptl_special_details     ?
_diffrn_ambient_temperature     293(2)
_diffrn_radiation_type     MoK\a
_diffrn_radiation_wavelength     0.71073
_diffrn_radiation_source     'fine-focus sealed tube'
_diffrn_radiation_monochromator     graphite
_diffrn_measurement_device_type     'Agilent Xcalibur EOS'
_diffrn_measurement_method     '\w scans'
_diffrn_detector_area_resol_mean     16.0534
_diffrn_reflns_number     4032
_diffrn_reflns_av_R_equivalents     0.0267
_diffrn_reflns_av_sigmaI/netI     0.0497
_diffrn_reflns_theta_min     3.25
_diffrn_reflns_theta_max     28.99
_diffrn_reflns_theta_full     28.99
_diffrn_measured_fraction_theta_max     0.987
_diffrn_measured_fraction_theta_full     0.987
_diffrn_reflns_limit_h_min     -14
_diffrn_reflns_limit_h_max     15
_diffrn_reflns_limit_k_min     -6
_diffrn_reflns_limit_k_max     12
_diffrn_reflns_limit_l_min     -12
_diffrn_reflns_limit_l_max     11
_diffrn_standards_number     ?
_diffrn_standards_interval_count     ?
_diffrn_standards_interval_time     ?
_diffrn_standards_decay_%     0.01
_refine_special_details
;
Refinement of <i>F</i>^2^ against ALL reflections. The weighted <i>R</i>-factor
<i>wR</i> and goodness of fit <i>S</i> are based on <i>F</i>^2^, conventional
<i>R</i>-factors <i>R</i> are based on <i>F</i>, with <i>F</i> set to zero for
negative <i>F</i>^2^. The threshold expression of <i>F</i>^2^ >
\s(<i>F</i>^2^) is used only for calculating <i>R</i>-factors(gt) <i>etc</i>.
and is not relevant to the choice of reflections for refinement.
<i>R</i>-factors based on <i>F</i>^2^ are statistically about twice as large
as those based on <i>F</i>, and <i>R</i>- factors based on ALL data will be
even larger.
;
_reflns_number_total     2401
_reflns_number_gt     1641
_reflns_threshold_expression     >2\s(I)
_refine_ls_structure_factor_coef     Fsqd
_refine_ls_matrix_type     full
_refine_ls_R_factor_all     0.0528
_refine_ls_R_factor_gt     0.0358
_refine_ls_wR_factor_gt     0.0638
_refine_ls_wR_factor_ref     0.0701
_refine_ls_goodness_of_fit_ref     1.024
_refine_ls_restrained_S_all     1.024
_refine_ls_number_reflns     2401
_refine_ls_number_parameters     92
_refine_ls_number_restraints     0
_refine_ls_hydrogen_treatment     constr
_refine_ls_weighting_scheme     calc
_refine_ls_weighting_details
         'calc w=1/[\s^2^(Fo^2^)+(0.0252P)^2^+0.0000P] where P=(Fo^2^+2Fc^2^)/3'
_atom_sites_solution_hydrogens     geom
_atom_sites_solution_primary     direct
_atom_sites_solution_secondary     difmap
_refine_ls_shift/su_max     0.001
_refine_ls_shift/su_mean     0.000
_refine_diff_density_max     0.602
_refine_diff_density_min     -0.502
_refine_ls_extinction_method     none
_refine_ls_extinction_coef     ?
loop_
    _atom_type_symbol
    _atom_type_description
    _atom_type_scat_dispersion_real
    _atom_type_scat_dispersion_imag
    _atom_type_scat_source
    'C' 'C' 0.0033 0.0016
                         'International Tables Vol C Tables 4.2.6.8 and 6.1.1.4'
    'H' 'H' 0.0000 0.0000
                         'International Tables Vol C Tables 4.2.6.8 and 6.1.1.4'
    'N' 'N' 0.0061 0.0033
                         'International Tables Vol C Tables 4.2.6.8 and 6.1.1.4'
    'Br' 'Br' -0.2901 2.4595
                         'International Tables Vol C Tables 4.2.6.8 and 6.1.1.4'
_computing_data_collection     'CrysAlis PRO (Agilent, 2011)'
_computing_cell_refinement     'CrysAlis PRO (Agilent, 2011)'
_computing_data_reduction     'CrysAlis PRO (Agilent, 2011)'
_computing_structure_solution     'SHELXS97 (Sheldrick, 2008)'
_computing_structure_refinement     'SHELXL97 (Sheldrick, 2008)'
_computing_molecular_graphics     'SHELXTL (Sheldrick, 2008)'
_computing_publication_material     'SHELXTL (Sheldrick, 2008)'
loop_
    _atom_site_type_symbol
    _atom_site_label
    _atom_site_fract_x
    _atom_site_fract_y
    _atom_site_fract_z
    _atom_site_U_iso_or_equiv
    _atom_site_adp_type
    _atom_site_calc_flag
    _atom_site_refinement_flags
    _atom_site_occupancy
    _atom_site_symmetry_multiplicity
    _atom_site_disorder_assembly
    _atom_site_disorder_group
    Br Br1 1.05938(4) 0.77590(4) 1.03996(4) 0.03142(12) Uani d . 1 1 . .
    N N1 0.6363(3) 0.4773(4) 0.3288(3) 0.0351(8) Uani d . 1 1 . .
    H H1A 0.6244 0.5040 0.2366 0.042 Uiso calc R 1 1 . .
    Br Br2 0.69216(3) 0.57502(5) 0.03324(4) 0.03665(14) Uani d . 1 1 . .
    N N2 0.9797(3) 0.5140(3) 0.7751(3) 0.0315(8) Uani d . 1 1 . .
    H H2B 1.0386 0.5659 0.8489 0.047 Uiso calc R 1 1 . .
    H H2C 1.0002 0.5105 0.6926 0.047 Uiso calc R 1 1 . .
    H H2D 0.9785 0.4262 0.8102 0.047 Uiso calc R 1 1 . .
    C C2 0.7269(3) 0.5432(4) 0.4486(4) 0.0295(9) Uani d . 1 1 . .
    H H2A 0.7761 0.6162 0.4315 0.035 Uiso calc R 1 1 . .
    C C3 0.7476(3) 0.5032(4) 0.5971(4) 0.0271(9) Uani d . 1 1 . .
    C C4 0.6744(3) 0.3937(4) 0.6182(4) 0.0325(9) Uani d . 1 1 . .
    H H4A 0.6875 0.3647 0.7180 0.039 Uiso calc R 1 1 . .
    C C5 0.5817(4) 0.3262(5) 0.4923(4) 0.0399(10) Uani d . 1 1 . .
    H H5A 0.5326 0.2515 0.5062 0.048 Uiso calc R 1 1 . .
    C C6 0.5634(4) 0.3716(5) 0.3462(4) 0.0392(10) Uani d . 1 1 . .
    H H6A 0.5005 0.3288 0.2597 0.047 Uiso calc R 1 1 . .
    C C7 0.8494(3) 0.5797(4) 0.7313(4) 0.0321(9) Uani d . 1 1 . .
    H H7A 0.8533 0.6786 0.7036 0.039 Uiso calc R 1 1 . .
    H H7B 0.8247 0.5774 0.8196 0.039 Uiso calc R 1 1 . .
loop_
    _atom_site_aniso_label
    _atom_site_aniso_U_11
    _atom_site_aniso_U_22
    _atom_site_aniso_U_33
    _atom_site_aniso_U_12
    _atom_site_aniso_U_13
    _atom_site_aniso_U_23
    Br1 0.0375(2) 0.0275(2) 0.0308(2) -0.00378(18) 0.01508(16) -0.00248(17)
    N1 0.0401(19) 0.042(2) 0.0205(15) 0.0105(18) 0.0088(14) 0.0037(15)
    Br2 0.0324(2) 0.0465(3) 0.0321(2) 0.0023(2) 0.01373(16) 0.00552(19)
    N2 0.0290(16) 0.035(2) 0.0273(15) -0.0019(16) 0.0080(13) 0.0035(15)
    C2 0.0294(19) 0.031(2) 0.033(2) 0.0020(18) 0.0170(16) 0.0029(18)
    C3 0.0222(18) 0.033(2) 0.0257(18) 0.0061(18) 0.0095(15) 0.0018(17)
    C4 0.0285(19) 0.041(3) 0.0271(19) -0.0018(19) 0.0098(15) 0.0064(19)
    C5 0.033(2) 0.041(3) 0.044(2) -0.009(2) 0.0128(18) 0.003(2)
    C6 0.032(2) 0.043(3) 0.033(2) -0.001(2) 0.0021(17) -0.007(2)
    C7 0.031(2) 0.034(3) 0.0305(19) 0.0019(19) 0.0120(16) -0.0033(18)
_geom_special_details
;
All e.s.d.'s (except the e.s.d. in the dihedral angle between two l.s. planes)
are estimated using the full covariance matrix. The cell e.s.d.'s are taken
into account individually in the estimation of e.s.d.'s in distances, angles
and torsion angles; correlations between e.s.d.'s in cell parameters are only
used when they are defined by crystal symmetry. An approximate (isotropic)
treatment of cell e.s.d.'s is used for estimating e.s.d.'s involving l.s.
planes.
;
loop_
    _geom_bond_atom_site_label_1
    _geom_bond_atom_site_label_2
    _geom_bond_site_symmetry_2
    _geom_bond_distance
    _geom_bond_publ_flag
    N1 C6 . 1.333(5) ?
    N1 C2 . 1.333(4) ?
    N1 H1A . 0.8600 ?
    N2 C7 . 1.482(4) ?
    N2 H2B . 0.8900 ?
    N2 H2C . 0.8900 ?
    N2 H2D . 0.8900 ?
    C2 C3 . 1.372(5) ?
    C2 H2A . 0.9300 ?
    C3 C4 . 1.375(5) ?
    C3 C7 . 1.507(5) ?
    C4 C5 . 1.382(5) ?
    C4 H4A . 0.9300 ?
    C5 C6 . 1.373(5) ?
    C5 H5A . 0.9300 ?
    C6 H6A . 0.9300 ?
    C7 H7A . 0.9700 ?
    C7 H7B . 0.9700 ?
loop_
    _geom_angle_atom_site_label_1
    _geom_angle_atom_site_label_2
    _geom_angle_atom_site_label_3
    _geom_angle_site_symmetry_1
    _geom_angle_site_symmetry_3
    _geom_angle
    _geom_angle_publ_flag
    C6 N1 C2 . . 122.7(3) ?
    C6 N1 H1A . . 118.6 ?
    C2 N1 H1A . . 118.6 ?
    C7 N2 H2B . . 109.5 ?
    C7 N2 H2C . . 109.5 ?
    H2B N2 H2C . . 109.5 ?
    C7 N2 H2D . . 109.5 ?
    H2B N2 H2D . . 109.5 ?
    H2C N2 H2D . . 109.5 ?
    N1 C2 C3 . . 119.9(4) ?
    N1 C2 H2A . . 120.1 ?
    C3 C2 H2A . . 120.1 ?
    C2 C3 C4 . . 118.6(3) ?
    C2 C3 C7 . . 119.3(3) ?
    C4 C3 C7 . . 122.1(3) ?
    C3 C4 C5 . . 120.5(3) ?
    C3 C4 H4A . . 119.8 ?
    C5 C4 H4A . . 119.8 ?
    C6 C5 C4 . . 118.7(4) ?
    C6 C5 H5A . . 120.7 ?
    C4 C5 H5A . . 120.7 ?
    N1 C6 C5 . . 119.6(4) ?
    N1 C6 H6A . . 120.2 ?
    C5 C6 H6A . . 120.2 ?
    N2 C7 C3 . . 111.7(3) ?
    N2 C7 H7A . . 109.3 ?
    C3 C7 H7A . . 109.3 ?
    N2 C7 H7B . . 109.3 ?
    C3 C7 H7B . . 109.3 ?
    H7A C7 H7B . . 107.9 ?
loop_
    _geom_torsion_atom_site_label_1
    _geom_torsion_atom_site_label_2
    _geom_torsion_atom_site_label_3
    _geom_torsion_atom_site_label_4
    _geom_torsion_site_symmetry_1
    _geom_torsion_site_symmetry_2
    _geom_torsion_site_symmetry_3
    _geom_torsion_site_symmetry_4
    _geom_torsion
    _geom_torsion_publ_flag
    C6 N1 C2 C3 . . . . -0.3(6) ?
    N1 C2 C3 C4 . . . . 0.9(5) ?
    N1 C2 C3 C7 . . . . -179.4(3) ?
    C2 C3 C4 C5 . . . . -0.4(6) ?
    C7 C3 C4 C5 . . . . 179.8(4) ?
    C3 C4 C5 C6 . . . . -0.6(6) ?
    C2 N1 C6 C5 . . . . -0.6(6) ?
    C4 C5 C6 N1 . . . . 1.1(6) ?
    C2 C3 C7 N2 . . . . -87.9(4) ?
    C4 C3 C7 N2 . . . . 91.9(4) ?
loop_
    _geom_hbond_atom_site_label_D
    _geom_hbond_atom_site_label_H
    _geom_hbond_atom_site_label_A
    _geom_hbond_site_symmetry_A
    _geom_hbond_distance_DH
    _geom_hbond_distance_HA
    _geom_hbond_distance_DA
    _geom_hbond_angle_DHA
    N2 H2B Br1 . 0.89 2.61 3.358(3) 141.8
    N2 H2C Br1 4_575 0.89 2.69 3.330(3) 129.5
    N2 H2D Br1 3_767 0.89 2.49 3.348(3) 160.7
    N1 H1A Br2 . 0.86 2.41 3.206(3) 155.0
    C5 H5A Br2 2_645 0.93 2.91 3.793(4) 159.8
    C6 H6A Br2 3_665 0.93 2.89 3.619(4) 136.0
_iucr_refine_instructions_details
;
TITL exp_265 in P2(1)/c
CELL 0.71073  11.1588   9.3902   9.3833  90.000 113.092  90.000
ZERR    2.00   0.0006   0.0005   0.0005   0.000   0.006   0.000
LATT  1
SYMM -X, 0.5+Y, 0.5-Z
SFAC C H N BR
UNIT 24 40 8 8
ACTA
CONF
L.S. 20
FMAP 2
PLAN 5
HTAB
BOND
BOND $H
BOND $Br
EQIV $1 -x+2, -y+1, -z+2
EQIV $2 x, -y+3/2, z-1/2
EQIV $3 -x+1, y-1/2, -z+1/2
EQIV $4 -x+1, -y+1, -z
EQIV $5 x, y, z-1
EQIV $6 -x+1, -y+1, -z+1
HTAB N2 Br1
HTAB N2 Br1_$2
HTAB N2 Br1_$1
HTAB N1 Br2
HTAB C5 Br2_$3
HTAB C6 Br2_$4
RTAB BrBr Br2 Br1_$5
RTAB BrBr Br2 Br2_$4
MPLA 7 N1 C2 C3 C4 C5 C6 C7
MPLA 7 N1_$6 C2_$6 C3_$6 C4_$6 C5_$6 C6_$6 C7_$6
OMIT -3 0 2
OMIT 3 0 0
OMIT 1 1 0
OMIT 1 1 1
OMIT 3 4 4
OMIT 0 1 1
WGHT    0.025200
FVAR       4.95289
BR1   4    1.059381    0.775903    1.039955    11.00000    0.03750    0.02752 =
         0.03080   -0.00248    0.01508   -0.00378
N1    3    0.636300    0.477272    0.328832    11.00000    0.04011    0.04184 =
         0.02051    0.00369    0.00875    0.01047
AFIX  43
H1A   2    0.624368    0.504028    0.236590    11.00000   -1.20000
AFIX   0
BR2   4    0.692163    0.575022    0.033240    11.00000    0.03235    0.04650 =
         0.03211    0.00552    0.01373    0.00231
N2    3    0.979688    0.514043    0.775114    11.00000    0.02902    0.03539 =
         0.02732    0.00346    0.00797   -0.00191
AFIX 137
H2B   2    1.038633    0.565944    0.848876    11.00000   -1.50000
H2C   2    1.000169    0.510537    0.692568    11.00000   -1.50000
H2D   2    0.978546    0.426204    0.810187    11.00000   -1.50000
AFIX   0
C2    1    0.726945    0.543243    0.448588    11.00000    0.02941    0.03075 =
         0.03272    0.00289    0.01699    0.00200
AFIX  43
H2A   2    0.776097    0.616223    0.431535    11.00000   -1.20000
AFIX   0
C3    1    0.747565    0.503235    0.597059    11.00000    0.02221    0.03343 =
         0.02569    0.00181    0.00951    0.00611
C4    1    0.674440    0.393659    0.618235    11.00000    0.02850    0.04100 =
         0.02705    0.00637    0.00976   -0.00177
AFIX  43
H4A   2    0.687499    0.364746    0.718038    11.00000   -1.20000
AFIX   0
C5    1    0.581692    0.326203    0.492277    11.00000    0.03302    0.04121 =
         0.04350    0.00304    0.01282   -0.00878
AFIX  43
H5A   2    0.532625    0.251533    0.506244    11.00000   -1.20000
AFIX   0
C6    1    0.563424    0.371587    0.346157    11.00000    0.03209    0.04315 =
         0.03257   -0.00743    0.00207   -0.00140
AFIX  43
H6A   2    0.500545    0.328833    0.259722    11.00000   -1.20000
AFIX   0
C7    1    0.849366    0.579708    0.731350    11.00000    0.03135    0.03448 =
         0.03050   -0.00330    0.01205    0.00193
AFIX  23
H7A   2    0.853274    0.678599    0.703604    11.00000   -1.20000
H7B   2    0.824722    0.577411    0.819627    11.00000   -1.20000
HKLF 4
REM  exp_265 in P2(1)/c
REM R1 =  0.0358 for   1641 Fo > 4sig(Fo)  and  0.0528 for all   2057 data
REM     92 parameters refined using      0 restraints
END
WGHT      0.0251      0.0000
REM Highest difference peak  0.602,  deepest hole -0.502,  1-sigma level  0.114
Q1    1   1.1159  0.7777  0.9966  11.00000  0.05    0.60
Q2    1   1.0593  0.6758  1.0963  11.00000  0.05    0.56
Q3    1   0.6362  0.5652  0.0992  11.00000  0.05    0.54
Q4    1   1.0669  0.6802  0.9955  11.00000  0.05    0.52
Q5    1   1.0341  0.8795  1.0820  11.00000  0.05    0.51
;
data_New_Global_Publ_Block
_journal_date_recd_electronic     2012-09-06
_journal_date_accepted     2012-09-28
_journal_name_full     'Acta Crystallographica, Section E'
_journal_year     2012
_journal_volume     68
_journal_issue     11
_journal_page_first     o3066
_journal_page_last     o3066
_journal_paper_category     QO
_journal_paper_doi     10.1107/S1600536812040937
_journal_coeditor_code     IM2401
_publ_contact_author_name     'Basem F. Ali'
_publ_contact_author_address
;
Department of Chemistry
Al al-Bayt University
Mafraq 25113
Jordan
;
_publ_contact_author_email     'bfali@aabu.edu.jo'
_publ_contact_author_fax     ?
_publ_contact_author_phone     '00962 796153577'
_publ_section_title
;
3-(Ammoniomethyl)pyridinium dibromide
;
_publ_section_title_footnote     .
loop_
    _publ_author_name
    _publ_author_footnote
    _publ_author_address
    'Ali, Basem F.' .
;
Department of Chemistry
Al al-Bayt University
Mafraq 25113
Jordan
;
    'Al-Far, Rawhi' .
;
Faculty of Science and IT, Al-Balqa'a Applied University, Salt, Jordan
;
    'Haddad, Salim F.' .
;
Department of Chemistry
The University of Jordan
Amman 11942
Jordan
;
_publ_section_synopsis     .
