# Supplementary material for: 3-(Ammonio­meth­yl)pyridinium dibromide
Source: Acta Crystallogr Sect E Struct Rep Online. 2012 Oct 3;68(Pt 11):o3066. doi: 10.1107/S1600536812040937 (PMC3515173; doi:10.1107/S1600536812040937)
Supplement: Supplementary file 2 [file e-68-o3066-Isup2.hkl]

# 
# h,k,l, Fc-squared, Fo-squared, sigma(Fo-squared) and status flag 
# 
data_I
_shelx_title ' exp_265 in P2(1)/c' 
_shelx_refln_list_code          4 
_shelx_F_calc_maximum      186.44 
_exptl_crystal_F_000       520.00 
_reflns_d_resolution_high  0.7333 
 
loop_ 
 _symmetry_equiv_pos_as_xyz 
 'x, y, z' 
 '-x, y+1/2, -z+1/2' 
 '-x, -y, -z' 
 'x, -y-1/2, z-1/2' 
 
_cell_length_a    11.1588 
_cell_length_b     9.3902 
_cell_length_c     9.3833 
_cell_angle_alpha  90.000 
_cell_angle_beta  113.092 
_cell_angle_gamma  90.000 
 
_shelx_F_squared_multiplier     1.000 
 
loop_ 
 _refln_index_h 
 _refln_index_k 
 _refln_index_l 
 _refln_F_squared_calc 
 _refln_F_squared_meas 
 _refln_F_squared_sigma 
 _refln_observed_status 
   2   0   0       57.70       81.73      8.77 o 
   4   0   0      757.34      771.65     38.48 o 
   5   0   0     8830.97     9053.95    174.92 o 
   6   0   0        2.71        1.42      9.82 o 
   7   0   0       24.41       25.01     13.24 o 
   8   0   0    10393.60    11319.73    436.59 o 
   9   0   0     1241.69     1236.30     99.35 o 
  10   0   0       34.00       84.76     24.43 o 
  11   0   0     1669.59     1682.99     85.37 o 
  12   0   0       55.59      115.78     33.81 o 
  13   0   0      427.44      455.86     51.58 o 
   2   1   0     4571.40     4899.99     56.00 o 
   3   1   0    22692.96    22438.87    198.31 o 
   4   1   0     2054.09     2132.04     37.53 o 
   5   1   0     9907.26     9994.74    100.44 o 
   6   1   0     6898.82     6796.44     82.84 o 
   7   1   0      107.02      117.91     10.70 o 
   8   1   0        1.20       -1.97      4.81 o 
   9   1   0       13.98       21.30     11.14 o 
  10   1   0      433.85      526.06     44.89 o 
  11   1   0     1370.32     1328.71     75.95 o 
  12   1   0       91.68       74.63     21.15 o 
  13   1   0      287.55      326.43     31.07 o 
   0   2   0     1966.37     1855.56     34.90 o 
   1   2   0    10903.24    11180.42     69.72 o 
   2   2   0    22907.84    22952.98    158.14 o 
   3   2   0     2769.70     2850.26     36.30 o 
   4   2   0      281.61      292.90     16.29 o 
   5   2   0      280.57      279.95     15.81 o 
   6   2   0     5657.67     5775.16     81.36 o 
   7   2   0     5379.51     5283.65     96.46 o 
   8   2   0     1186.72     1199.38     59.76 o 
   9   2   0     1621.85     1680.98     69.27 o 
  10   2   0     1492.69     1505.02     75.84 o 
  11   2   0       60.48       86.54     20.38 o 
  12   2   0        1.46        6.80     15.62 o 
  13   2   0       78.55       55.93     22.52 o 
   1   3   0    19363.26    18999.43    120.73 o 
   2   3   0      911.64      981.26     28.38 o 
   3   3   0      414.43      427.17     19.59 o 
   4   3   0    21990.03    22449.44    387.30 o 
   5   3   0     2388.78     2277.44     57.31 o 
   6   3   0      159.96      195.60     41.42 o 
   7   3   0     4423.42     4358.42    114.61 o 
   8   3   0      870.78      926.76     54.48 o 
   9   3   0     1949.29     1971.38     85.64 o 
  10   3   0       33.74       60.75     21.23 o 
  11   3   0        0.02      -21.17     21.17 o 
  12   3   0     1753.15     1797.58    120.20 o 
  13   3   0      213.29      246.35     44.78 o 
   0   4   0     3901.09     3924.64     86.19 o 
   1   4   0     9985.39    10133.37    109.72 o 
   2   4   0     5050.93     4835.13     82.60 o 
   3   4   0      892.65      863.91     44.82 o 
   4   4   0      327.19      355.86     47.30 o 
   5   4   0      111.46      129.81     16.88 o 
   6   4   0     1756.86     1615.86    105.11 o 
   7   4   0     2786.51     2634.47    138.35 o 
   8   4   0       13.18       15.90     20.47 o 
   9   4   0     1319.83     1225.99    105.56 o 
  10   4   0      944.75      900.98     97.87 o 
  11   4   0        6.37       15.34     32.17 o 
  12   4   0        0.62      -28.14     36.39 o 
   1   5   0     2028.19     2151.83     68.26 o 
   2   5   0     5559.35     5492.48    171.16 o 
   3   5   0     4751.46     4370.81    155.91 o 
   4   5   0       81.42       99.88     28.21 o 
   5   5   0     1584.76     1572.27    101.77 o 
   6   5   0     4783.96     4504.12    127.90 o 
   7   5   0      199.98      235.50     44.49 o 
   8   5   0      170.67      179.20     46.21 o 
   9   5   0      347.90      373.95     67.32 o 
  10   5   0      727.78      525.66     77.56 o 
  11   5   0      410.57      441.85     77.96 o 
   0   6   0     7321.06     7336.63    204.58 o 
   1   6   0      502.36      481.86     35.57 o 
   2   6   0      522.13      473.28     51.49 o 
   3   6   0     2551.32     2537.75    126.23 o 
   4   6   0        5.29        4.05     19.27 o 
   5   6   0     4492.31     4414.87    183.82 o 
   6   6   0      208.26      173.44     39.46 o 
   7   6   0        3.27        6.54     23.28 o 
   8   6   0     3381.61     3017.57    174.68 o 
   9   6   0      234.59      193.26     53.83 o 
  10   6   0       92.64       55.64     41.59 o 
  11   6   0      510.36      467.50     81.99 o 
   1   7   0       49.61       50.10     22.01 o 
   2   7   0      560.64      588.42     62.71 o 
   3   7   0      303.40      258.14     43.33 o 
   4   7   0      623.99      461.32     58.87 o 
   5   7   0      695.87      575.10     69.38 o 
   6   7   0      147.96      215.79     48.78 o 
   7   7   0       71.18      103.09     41.24 o 
   8   7   0        7.04       71.59     42.09 o 
   9   7   0        0.02       31.58     35.61 o 
  10   7   0       28.90       19.07     37.65 o 
   0   8   0      111.32       92.78     28.60 o 
   1   8   0      544.68      566.44     46.12 o 
   2   8   0     1197.87     1282.07     97.77 o 
   3   8   0      221.29      302.86     53.89 o 
   4   8   0        6.93       13.72     22.86 o 
   5   8   0      436.89      371.91     57.34 o 
   6   8   0      461.84      330.83     59.11 o 
   7   8   0      495.02      336.54     59.11 o 
   8   8   0      126.75       82.22     44.00 o 
   9   8   0        4.92       93.86     57.48 o 
   1   9   0      952.27     1003.40     62.72 o 
   2   9   0      207.45      203.55     49.26 o 
   3   9   0        5.52       -4.58     24.13 o 
   4   9   0      526.15      521.23     72.00 o 
   5   9   0       85.06       94.25     45.66 o 
   6   9   0      314.94      242.84     53.27 o 
   7   9   0      219.31      164.12     47.74 o 
   8   9   0        0.14      -49.88     49.88 o 
   0  10   0       53.91       36.11     29.71 o 
   1  10   0       24.13       20.61     40.73 o 
   2  10   0        1.42       45.63     39.71 o 
   3  10   0       28.33      110.87     41.27 o 
   4  10   0       10.34       -3.59     32.90 o 
   5  10   0        6.49       39.48     40.11 o 
   6  10   0       14.23        1.32     26.69 o 
   1  11   0      411.33      430.61     71.03 o 
   2  11   0       85.75       48.63     29.79 o 
   3  11   0        0.54       62.00     39.39 o 
   4  11   0      393.33      482.66     79.42 o 
   5  11   0       16.48      104.12     50.66 o 
   0  12   0       15.52       30.79     30.96 o 
   1  12   0       92.46      141.83     53.37 o 
   2  12   0      212.03      377.06     70.62 o 
 -13   1   1     1120.00     1159.62     64.26 o 
 -12   1   1       88.46      115.35     22.19 o 
 -11   1   1      692.21      606.45     49.54 o 
 -10   1   1     2545.79     2558.10     74.87 o 
  -9   1   1      930.09      911.81     42.21 o 
  -8   1   1     1397.93     1372.92     62.23 o 
  -7   1   1     1295.60     1294.35     37.07 o 
  -6   1   1     4398.77     4188.53     54.80 o 
  -5   1   1     4271.68     4348.69     78.67 o 
  -4   1   1      129.13      160.57      8.87 o 
  -3   1   1     2953.42     3143.24     48.15 o 
  -2   1   1       51.27       44.48      4.08 o 
  -1   1   1     1052.12     1197.36     45.82 o 
   2   1   1    11613.54    11792.36     87.97 o 
   3   1   1     4416.78     4538.88     43.67 o 
   4   1   1      218.13      211.88      9.79 o 
   5   1   1     3970.39     4012.09     67.23 o 
   6   1   1     2129.74     2237.34     41.98 o 
   7   1   1     1017.06     1087.60     42.50 o 
   8   1   1     2079.05     2138.04     93.35 o 
   9   1   1        4.52        7.01     12.68 o 
  10   1   1     1091.80     1158.12     79.02 o 
  11   1   1      253.72      308.29     33.37 o 
  12   1   1      134.24      147.00     21.18 o 
  13   1   1      136.77      144.42     23.29 o 
 -14   2   1       15.34       54.91     42.59 o 
 -13   2   1        4.96      -29.39     29.39 o 
 -12   2   1      805.55      774.91     60.33 o 
 -11   2   1        8.03      -18.84     23.38 o 
 -10   2   1     1039.11     1059.15     48.11 o 
  -9   2   1     1650.28     1706.14     63.77 o 
  -8   2   1       34.05       20.97     10.45 o 
  -7   2   1     3775.01     3766.50     81.31 o 
  -6   2   1      434.73      409.00     21.59 o 
  -5   2   1      309.89      334.40     15.92 o 
  -4   2   1    11480.95    11194.64    248.50 o 
  -3   2   1     3263.53     3396.19     41.81 o 
  -2   2   1    12022.99    12189.84    104.09 o 
  -1   2   1     9167.50     9291.95     83.72 o 
   0   2   1      314.39      307.58      9.74 o 
   1   2   1    15688.24    15438.97    101.13 o 
   2   2   1      563.40      596.68     16.58 o 
   3   2   1      405.73      433.73     17.08 o 
   4   2   1     6011.09     5865.02     64.73 o 
   5   2   1      862.49      920.36     27.84 o 
   6   2   1     1493.92     1514.83     37.76 o 
   7   2   1     2557.24     2450.70     63.30 o 
   8   2   1      304.15      334.64     24.70 o 
   9   2   1     2062.33     2114.87     74.35 o 
  10   2   1        8.28       31.35     15.93 o 
  11   2   1       81.50       76.82     20.77 o 
  12   2   1      507.13      468.97     42.06 o 
  13   2   1       36.95       -6.83     31.98 o 
 -13   3   1       26.03        6.44     31.01 o 
 -12   3   1        2.92      -17.54     34.22 o 
 -11   3   1      541.27      464.89     43.14 o 
 -10   3   1        2.78       -9.83     24.35 o 
  -9   3   1       57.46       39.22     14.96 o 
  -8   3   1     1278.93     1215.28     60.67 o 
  -7   3   1       40.44       55.20     28.72 o 
  -6   3   1       11.34       10.85     28.22 o 
  -5   3   1      689.45      736.26     38.05 o 
  -4   3   1       81.99      104.03      9.78 o 
  -3   3   1     1456.17     1468.07     40.23 o 
  -2   3   1     6738.87     6772.50     70.78 o 
  -1   3   1      585.65      603.19     16.97 o 
   0   3   1     4414.14     4357.20     54.69 o 
   1   3   1     1117.97     1066.58     22.73 o 
   2   3   1      648.13      679.78     21.49 o 
   3   3   1      209.80      207.96     15.50 o 
   4   3   1       36.22       35.54      7.58 o 
   5   3   1     1599.13     1625.32     42.84 o 
   6   3   1      200.84      175.66     24.33 o 
   7   3   1      238.91      200.61     28.38 o 
   8   3   1     2196.55     2140.03    145.96 o 
   9   3   1      132.75      137.40     27.72 o 
  10   3   1       56.93       59.20     18.35 o 
  11   3   1      190.35      187.73     27.29 o 
  12   3   1       12.59       30.39     18.83 o 
 -12   4   1      150.86      242.66     59.71 o 
 -11   4   1      626.41      619.83     84.81 o 
 -10   4   1      942.81      941.99     96.98 o 
  -9   4   1     1169.39     1256.53    105.87 o 
  -8   4   1      653.75      621.06     69.98 o 
  -7   4   1      773.22      779.92     73.54 o 
  -6   4   1     6027.11     5344.97    241.26 o 
  -5   4   1     9051.92     8473.03    139.26 o 
  -4   4   1     1735.82     1653.69     61.13 o 
  -3   4   1     3432.29     3215.41     71.17 o 
  -2   4   1     8219.09     7765.72    141.28 o 
  -1   4   1     1861.02     1781.86     41.28 o 
   0   4   1      320.85      323.73     17.52 o 
   1   4   1     2487.27     2551.67     53.32 o 
   2   4   1     5850.58     5635.82     81.55 o 
   3   4   1     9201.16     9575.29    113.16 o 
   4   4   1      287.62      331.21     28.09 o 
   5   4   1     1707.03     1679.84     62.58 o 
   6   4   1     3572.45     3282.89    146.26 o 
   7   4   1      828.77      780.13     77.81 o 
   8   4   1      186.97      199.15     42.35 o 
   9   4   1      626.96      482.63     69.81 o 
  10   4   1      291.92      325.24     69.36 o 
  11   4   1     1021.41     1007.67    112.43 o 
  12   4   1       50.85       17.81     27.69 o 
 -12   5   1      192.65      209.59     57.38 o 
 -11   5   1      965.96      941.35    104.84 o 
 -10   5   1       96.89       45.37     27.53 o 
  -9   5   1      676.75      573.94     75.97 o 
  -8   5   1     3061.66     2957.67    158.21 o 
  -7   5   1       81.63       51.10     21.65 o 
  -6   5   1        2.45        4.85     18.28 o 
  -5   5   1     3327.61     3570.88    293.78 o 
  -4   5   1      379.76      410.84     36.00 o 
  -3   5   1     7508.47     7294.16    153.24 o 
  -2   5   1      112.96       93.81     21.11 o 
  -1   5   1     1434.93     1393.34     47.48 o 
   0   5   1    14183.48    13898.31    270.16 o 
   1   5   1      823.78      872.42     37.82 o 
   2   5   1      114.99      125.21     34.40 o 
   3   5   1     1985.63     1971.01     88.24 o 
   4   5   1       69.65       86.11     29.69 o 
   5   5   1     1180.44     1162.24     90.25 o 
   6   5   1      606.51      684.82     74.40 o 
   7   5   1       81.80       42.85     24.15 o 
   8   5   1     1612.72     1695.77    128.15 o 
   9   5   1      738.96      725.82     88.27 o 
  10   5   1       30.81      -15.10     31.25 o 
  11   5   1      123.09      140.05     50.74 o 
 -11   6   1       27.11      -27.91     42.85 o 
 -10   6   1        0.99      -14.46     35.31 o 
  -9   6   1       33.65       -8.58     25.57 o 
  -8   6   1       67.05       -2.38     24.60 o 
  -7   6   1     1846.68     1612.61    117.08 o 
  -6   6   1      901.39      890.39     82.48 o 
  -5   6   1     1035.84      943.11     80.93 o 
  -4   6   1     4325.29     4647.94    394.46 o 
  -3   6   1     1114.33     1152.08    106.93 o 
  -2   6   1      278.89      330.23     26.27 o 
  -1   6   1      107.35      105.09     17.18 o 
   0   6   1      444.56      446.35     30.40 o 
   1   6   1     2419.11     2526.21     89.34 o 
   2   6   1     1467.06     1486.17     96.49 o 
   3   6   1     3336.81     3218.44    145.62 o 
   4   6   1     3196.40     3014.98    147.40 o 
   5   6   1     1040.16      979.04     89.43 o 
   6   6   1      869.09      765.58     84.10 o 
   7   6   1      176.32      212.32     51.76 o 
   8   6   1       17.75       76.61     39.50 o 
   9   6   1      282.97      274.48     63.72 o 
  10   6   1      102.23      157.00     52.94 o 
 -10   7   1     1130.46     1209.04    122.65 o 
  -9   7   1     1312.54     1315.90    122.26 o 
  -8   7   1        3.59      -30.93     30.93 o 
  -7   7   1     1565.40     1471.59    117.73 o 
  -6   7   1     1240.49     1206.51    100.91 o 
  -5   7   1     1934.94     2035.39    125.61 o 
  -4   7   1      735.36      659.48     69.20 o 
  -3   7   1      316.80      335.24     51.15 o 
  -2   7   1     6555.18     6693.77    149.96 o 
  -1   7   1     7061.70     7197.25    293.91 o 
   0   7   1        2.89       -4.68     13.80 o 
   1   7   1     3780.01     3833.34    110.05 o 
   2   7   1     4949.76     4867.20    187.21 o 
   3   7   1      278.75      259.15     44.17 o 
   4   7   1      802.98      676.48     74.83 o 
   5   7   1       44.00       -5.35     23.60 o 
   6   7   1     1686.92     1670.06    122.03 o 
   7   7   1     2500.64     2603.44    163.25 o 
   8   7   1       29.98       15.69     22.66 o 
   9   7   1      520.15      475.50     83.03 o 
  -9   8   1       40.62       46.30     33.11 o 
  -8   8   1      195.01      237.89     54.62 o 
  -7   8   1     1222.10     1173.04    110.87 o 
  -6   8   1      435.34      345.43     56.11 o 
  -5   8   1     1420.92     1290.84    107.22 o 
  -4   8   1     4957.27     4733.61    198.90 o 
  -3   8   1     1043.21      970.77     86.07 o 
  -2   8   1       99.93      131.56     35.63 o 
  -1   8   1      706.38      808.69     54.87 o 
   0   8   1        1.21       15.53     14.30 o 
   1   8   1     3332.62     3391.97    109.93 o 
   2   8   1      738.33      783.94     79.12 o 
   3   8   1      163.32      214.63     47.67 o 
   4   8   1     4124.70     4321.85    197.56 o 
   5   8   1      964.83      940.43     96.79 o 
   6   8   1        0.89        2.81     32.88 o 
   7   8   1      463.90      306.58     59.32 o 
   8   8   1       14.38      -54.67     54.67 o 
  -8   9   1     1084.58      808.64     97.43 o 
  -7   9   1      452.44      396.27     65.49 o 
  -6   9   1        7.48      -26.47     38.33 o 
  -5   9   1      289.55      316.69     54.07 o 
  -4   9   1       52.44        9.24     23.66 o 
  -3   9   1     2049.74     2306.05    137.58 o 
  -2   9   1      731.98     1071.93     93.45 o 
  -1   9   1     1177.50     1246.22     71.50 o 
   0   9   1     3396.41     3435.03    130.50 o 
   1   9   1     1283.52     1312.14     72.01 o 
   2   9   1       69.37      131.33     44.57 o 
   3   9   1      276.29      338.45     58.28 o 
   4   9   1        3.40       19.27     30.89 o 
   5   9   1      720.48      675.10     85.57 o 
   6   9   1      220.62      320.82     61.89 o 
   7   9   1      514.36      333.29     67.01 o 
  -7  10   1       36.73       41.20     27.28 o 
  -6  10   1     1602.70     1597.49    134.21 o 
  -5  10   1     1053.09     1154.71    111.16 o 
  -4  10   1       77.73       57.33     37.40 o 
  -3  10   1      822.11     1012.85    100.05 o 
  -2  10   1      998.48     1098.58    101.02 o 
  -1  10   1      208.24      235.92     36.59 o 
   0  10   1      292.60      378.67     43.53 o 
   1  10   1       22.74       52.05     22.17 o 
   2  10   1     2071.09     2194.73    145.19 o 
   3  10   1     2768.66     3145.91    180.00 o 
   4  10   1      201.25      238.65     55.83 o 
   5  10   1      652.49      600.77     84.41 o 
   6  10   1      870.86      850.97    101.37 o 
  -5  11   1       60.08      162.04     54.20 o 
  -4  11   1       71.80      128.79     43.54 o 
  -3  11   1      658.24      768.68     95.20 o 
  -2  11   1      454.50      473.11     71.09 o 
  -1  11   1      899.94      978.44     70.87 o 
   0  11   1     1274.05     1425.61     85.09 o 
   1  11   1      351.38      419.96     68.61 o 
   2  11   1       56.34       55.26     32.82 o 
   3  11   1       99.72       85.53     43.73 o 
   4  11   1        0.37      133.84     54.05 o 
  -3  12   1      248.81      250.90     57.43 o 
  -2  12   1       75.44      161.87     49.14 o 
  -1  12   1       78.75       90.82     41.95 o 
   0  12   1        7.18       -2.65     40.48 o 
   1  12   1      315.00      370.82     68.22 o 
 -14   0   2      193.16      335.01     78.23 o 
 -13   0   2        5.99       19.90     33.06 o 
 -12   0   2       22.12       26.67     16.08 o 
 -11   0   2     4044.42     4365.46    104.07 o 
 -10   0   2      204.91      230.17     25.54 o 
  -9   0   2      537.87      606.51     58.74 o 
  -8   0   2    12629.77    12290.94    280.64 o 
  -7   0   2      558.34      619.38     54.41 o 
  -6   0   2      759.08      733.65     54.33 o 
  -5   0   2     3900.68     3790.97    117.51 o 
  -4   0   2      489.79      519.89     38.27 o 
  -2   0   2      191.03      254.66     22.42 o 
  -1   0   2      100.26      155.91     15.79 o 
   0   0   2    34761.29    32680.14    232.74 o 
   1   0   2     1997.20     2093.70     28.82 o 
   2   0   2     5898.93     5982.76     71.10 o 
   3   0   2      566.46      564.82     35.30 o 
   4   0   2      957.01     1029.14     34.34 o 
   5   0   2    19225.75    18788.17    215.87 o 
   6   0   2     5352.78     5087.32    168.94 o 
   7   0   2       23.87       35.02     18.73 o 
   8   0   2     7254.38     7305.36    233.58 o 
   9   0   2     1614.07     1473.54    111.26 o 
  10   0   2      613.41      628.35     54.35 o 
  11   0   2      305.48      250.30     37.66 o 
  12   0   2      200.97      234.75     87.97 o 
 -14   1   2      724.86      765.06    107.57 o 
 -13   1   2      542.13      543.50     61.20 o 
 -12   1   2       53.91       55.38     19.58 o 
 -11   1   2      604.93      637.73     39.09 o 
 -10   1   2      191.88      193.73     21.74 o 
  -9   1   2     1086.90     1057.16     30.71 o 
  -8   1   2     2193.55     2235.36     44.65 o 
  -7   1   2      484.02      464.91     20.22 o 
  -6   1   2    10560.82    10855.93    150.48 o 
  -5   1   2     9876.74    10203.59    134.22 o 
  -4   1   2      821.59      877.24     39.99 o 
  -3   1   2    10089.16    10463.09    178.77 o 
  -2   1   2     3740.20     4069.24    180.75 o 
  -1   1   2     1393.43     1420.73     27.01 o 
   0   1   2     6578.08     6714.53     59.35 o 
   1   1   2     1210.63     1260.91     23.35 o 
   2   1   2    15949.40    16063.03    104.08 o 
   3   1   2    15679.27    15727.55    108.20 o 
   4   1   2      785.67      711.69     20.35 o 
   5   1   2     2156.95     2047.26     45.22 o 
   6   1   2     1939.32     1950.89     52.85 o 
   7   1   2       50.03       62.87     15.66 o 
   8   1   2      537.71      586.94     51.34 o 
   9   1   2       54.29       65.91     18.41 o 
  10   1   2      613.95      599.97     43.78 o 
  11   1   2     1082.26     1083.88     60.49 o 
  12   1   2      170.57      158.01     27.93 o 
 -14   2   2       91.01      263.61     75.42 o 
 -13   2   2      187.81      152.35     52.94 o 
 -12   2   2      490.97      447.85     50.31 o 
 -11   2   2      267.28      261.68     26.20 o 
 -10   2   2     2403.73     2460.55     73.33 o 
  -9   2   2     3323.88     3399.43     82.34 o 
  -8   2   2       64.12       69.23     10.11 o 
  -7   2   2     1616.77     1692.33     49.19 o 
  -6   2   2     1815.23     1793.59     55.89 o 
  -5   2   2     8810.86     8991.61    105.50 o 
  -4   2   2     2175.14     2179.21     43.09 o 
  -3   2   2      483.96      432.68     20.15 o 
  -2   2   2    32105.59    29421.88    208.80 o 
  -1   2   2    26005.29    24579.34    143.33 o 
   0   2   2     4810.99     4723.91     49.06 o 
   1   2   2     5425.80     5345.93     64.32 o 
   2   2   2    10648.59    10986.96     98.47 o 
   3   2   2      217.17      215.83     13.95 o 
   4   2   2     3320.48     3438.79     60.43 o 
   5   2   2       10.70       15.54      6.38 o 
   6   2   2     1772.20     1794.99     36.96 o 
   7   2   2     4424.96     4431.85     72.91 o 
   8   2   2      187.51      185.02     22.72 o 
   9   2   2      223.87      194.96     23.98 o 
  10   2   2      993.48      903.32     52.75 o 
  11   2   2       58.13       41.53     37.57 o 
  12   2   2      238.63      229.33     40.08 o 
 -13   3   2       57.36        4.48     28.26 o 
 -12   3   2     1864.58     1770.76    145.41 o 
 -11   3   2        0.67       21.24     25.52 o 
 -10   3   2      485.04      493.36     68.42 o 
  -9   3   2     1076.67     1053.99     92.22 o 
  -8   3   2      343.23      356.92     43.07 o 
  -7   3   2    10594.68    10051.91    168.33 o 
  -6   3   2      406.67      388.30     29.88 o 
  -5   3   2     2163.28     2186.83     84.11 o 
  -4   3   2    21014.19    20662.88    201.53 o 
  -3   3   2      677.33      648.15     26.83 o 
  -2   3   2     5253.25     5328.80     61.25 o 
  -1   3   2     3030.88     3089.54     39.61 o 
   0   3   2       90.31       95.53      7.01 o 
   1   3   2    27458.98    26466.29    231.71 o 
   2   3   2      314.41      296.86     22.13 o 
   3   3   2      319.43      371.51     27.14 o 
   4   3   2    16243.69    16355.84    192.61 o 
   5   3   2     2624.24     2727.12     56.22 o 
   6   3   2      927.60      836.68     41.16 o 
   7   3   2      369.78      343.75     36.12 o 
   8   3   2       60.84       41.36     16.13 o 
   9   3   2     2920.21     2869.88     90.64 o 
  10   3   2      359.73      375.06     43.12 o 
  11   3   2        1.46       31.72     21.23 o 
  12   3   2      508.83      552.18     89.04 o 
 -12   4   2      164.69      202.39     60.22 o 
 -11   4   2       49.36       77.32     35.09 o 
 -10   4   2     1576.10     1400.63    117.09 o 
  -9   4   2     1917.65     1710.84    121.04 o 
  -8   4   2      471.05      472.28     47.91 o 
  -7   4   2      247.76      230.02     26.17 o 
  -6   4   2      778.01      741.45     44.40 o 
  -5   4   2       77.73      102.74     16.18 o 
  -4   4   2     3956.97     4073.73    100.29 o 
  -3   4   2      199.66      222.55     22.71 o 
  -2   4   2     2849.13     2842.29     93.35 o 
  -1   4   2     7883.47     7730.98     91.88 o 
   0   4   2     1117.97     1177.75     31.49 o 
   1   4   2      789.30      800.64     39.99 o 
   2   4   2     1248.49     1210.92     38.85 o 
   3   4   2     1264.88     1305.00     41.67 o 
   4   4   2     2584.53     2623.80     55.89 o 
   5   4   2      106.82      111.70     16.60 o 
   6   4   2     2544.50     2651.94     95.19 o 
   7   4   2     2651.52     2628.82    168.26 o 
   8   4   2      361.63      349.79     42.99 o 
   9   4   2      272.38      224.29     33.69 o 
  10   4   2      358.40      428.24     53.36 o 
  11   4   2       12.42      -26.94     26.94 o 
 -12   5   2        1.67       30.74     44.60 o 
 -11   5   2      146.60      191.20     51.47 o 
 -10   5   2      361.41      373.76     63.64 o 
  -9   5   2      980.29      775.96     85.37 o 
  -8   5   2      366.67      349.38     35.02 o 
  -7   5   2      168.25      171.67     24.99 o 
  -6   5   2     2969.79     2720.55     94.24 o 
  -5   5   2     4260.14     3966.52    111.92 o 
  -4   5   2       16.38       19.89     19.98 o 
  -3   5   2     1083.27     1058.54     53.92 o 
  -2   5   2     5817.98     5848.76    103.75 o 
  -1   5   2     2629.79     2701.76     78.89 o 
   0   5   2     1777.06     1785.18     49.51 o 
   1   5   2      162.48      191.57     14.53 o 
   2   5   2     5091.96     5241.10    159.36 o 
   3   5   2     7000.91     6904.36    122.41 o 
   4   5   2       40.27       40.57     16.80 o 
   5   5   2      307.60      368.48     51.02 o 
   6   5   2     2133.28     2053.38    132.64 o 
   7   5   2      315.58      296.49     55.27 o 
   8   5   2      373.84      383.85     65.23 o 
   9   5   2       49.97       47.94     34.05 o 
  10   5   2      209.66      133.01     42.52 o 
  11   5   2      628.14      638.15     98.21 o 
 -11   6   2      908.98      841.56    104.61 o 
 -10   6   2        0.00      -27.67     32.02 o 
  -9   6   2        1.44      -18.25     21.30 o 
  -8   6   2     2434.21     2344.49    141.90 o 
  -7   6   2      505.56      455.26     44.44 o 
  -6   6   2     1306.91     1253.88     69.24 o 
  -5   6   2      529.64      525.32     43.80 o 
  -4   6   2       48.79       62.31     20.20 o 
  -3   6   2     7831.62     7450.90    165.12 o 
  -2   6   2      850.70      834.14     41.23 o 
  -1   6   2        1.27       -4.16     22.48 o 
   0   6   2     6979.69     6944.65    122.49 o 
   1   6   2     1074.07     1106.19     46.73 o 
   2   6   2     1585.60     1608.92     77.35 o 
   3   6   2     2185.38     2247.94     93.53 o 
   4   6   2      363.60      395.30     43.03 o 
   5   6   2     4614.94     4357.48    192.89 o 
   6   6   2       84.57      132.01     40.08 o 
   7   6   2       62.73       64.23     36.90 o 
   8   6   2     1214.55     1171.11    115.67 o 
   9   6   2      229.30      194.17     54.26 o 
  10   6   2      382.96      500.97     86.49 o 
 -11   7   2      112.80      190.37     61.99 o 
 -10   7   2      154.59      108.26     48.87 o 
  -9   7   2      150.88       95.04     38.27 o 
  -8   7   2       39.88       72.34     34.33 o 
  -7   7   2        3.15       30.77     24.64 o 
  -6   7   2      613.13      683.02    151.75 o 
  -5   7   2      404.20      456.18     44.90 o 
  -4   7   2      119.71       75.72     43.91 o 
  -3   7   2      150.19      131.95     24.85 o 
  -2   7   2      115.09      111.50     18.67 o 
  -1   7   2       59.94       54.05     15.58 o 
   0   7   2      196.56      231.20     32.05 o 
   1   7   2      413.18      457.54     32.09 o 
   2   7   2      740.98      826.86     60.49 o 
   3   7   2      231.61      258.65     36.52 o 
   4   7   2      551.02      572.00     69.84 o 
   5   7   2        7.49       31.09     25.56 o 
   6   7   2        4.51       36.53     32.27 o 
   7   7   2        3.02      -34.93     37.94 o 
   8   7   2      143.99      -24.54     47.62 o 
   9   7   2       20.53      -41.17     42.19 o 
 -10   8   2      264.21      220.49     58.65 o 
  -9   8   2      384.38      259.21     60.23 o 
  -8   8   2      140.26      122.97     39.05 o 
  -7   8   2       97.19      102.58     43.59 o 
  -6   8   2      453.84      439.72     68.92 o 
  -5   8   2      252.42      305.92    122.35 o 
  -4   8   2       45.38       70.76     25.12 o 
  -3   8   2      353.04      349.44     39.53 o 
  -2   8   2      427.03      440.65     35.50 o 
  -1   8   2     1125.67     1228.36     58.21 o 
   0   8   2      559.87      619.55     41.41 o 
   1   8   2      180.61      171.00     25.85 o 
   2   8   2      596.80      703.73     80.10 o 
   3   8   2     1352.43     1369.63    109.79 o 
   4   8   2      267.36      257.86     51.94 o 
   5   8   2      134.96      124.42     40.16 o 
   6   8   2      167.63      158.91     48.32 o 
   7   8   2      767.64      765.05     94.16 o 
   8   8   2       83.11       41.50     39.45 o 
  -9   9   2      325.70      333.19     68.74 o 
  -8   9   2       23.48       48.04     32.82 o 
  -7   9   2      714.61      608.67     75.60 o 
  -6   9   2       21.40      -43.14     43.14 o 
  -5   9   2       75.76       77.01     31.54 o 
  -4   9   2     1235.20     1320.07    106.66 o 
  -3   9   2        0.09        8.94     28.74 o 
  -2   9   2      535.80      623.36     71.43 o 
  -1   9   2      272.53      311.00     36.39 o 
   0   9   2       29.80       28.71     17.06 o 
   1   9   2      355.27      413.97     60.11 o 
   2   9   2        0.10       77.60     38.81 o 
   3   9   2      226.87      339.73     64.10 o 
   4   9   2      424.38      509.81     74.38 o 
   5   9   2       93.29      156.00     53.72 o 
   6   9   2      299.42      321.25     66.41 o 
   7   9   2       22.81      -39.34     39.34 o 
  -7  10   2        0.06      -41.78     44.97 o 
  -6  10   2        8.88      -37.43     37.43 o 
  -5  10   2        0.26       22.55     33.50 o 
  -4  10   2        4.64       34.41     29.37 o 
  -3  10   2       20.05       36.79     25.58 o 
  -2  10   2       18.13       81.87     33.20 o 
  -1  10   2       49.07       19.59     33.22 o 
   0  10   2        7.17        0.92     16.99 o 
   1  10   2       66.11       24.25     31.14 o 
   2  10   2        1.63      -34.95     34.95 o 
   3  10   2       20.66       84.77     42.42 o 
   4  10   2        8.53       29.54     38.15 o 
   5  10   2       10.14       63.48     43.74 o 
  -6  11   2        7.55       37.93     30.48 o 
  -5  11   2       11.10        6.41     26.55 o 
  -4  11   2      503.73      540.52     78.15 o 
  -3  11   2        2.84       52.01     33.21 o 
  -2  11   2      148.47      192.51     46.33 o 
  -1  11   2       97.39      116.12     29.16 o 
   0  11   2       11.44      -18.69     18.69 o 
   1  11   2      212.90      288.67     64.29 o 
   2  11   2        3.19      -40.97     40.97 o 
   3  11   2       48.44       19.38     27.07 o 
  -4  12   2       64.21       79.66     42.10 o 
  -3  12   2       16.37       26.45     28.50 o 
  -2  12   2       98.72      152.73     49.13 o 
 -14   1   3      317.35      483.02     86.58 o 
 -13   1   3      784.31      801.15    104.17 o 
 -12   1   3       68.94       79.75     23.57 o 
 -11   1   3     1182.92     1156.55     51.08 o 
 -10   1   3      296.23      337.33     25.62 o 
  -9   1   3     1700.61     1709.90     49.01 o 
  -8   1   3     3928.10     4206.94     79.90 o 
  -7   1   3      387.00      469.47     23.68 o 
  -6   1   3     5814.87     5262.61    165.89 o 
  -5   1   3     4054.32     4014.16    131.53 o 
  -4   1   3     5725.24     5179.25    148.06 o 
  -3   1   3     4428.30     4328.58     95.41 o 
  -2   1   3     5063.65     5272.01     99.58 o 
  -1   1   3    15941.96    15446.26    123.16 o 
   0   1   3     6388.26     6560.61     62.71 o 
   1   1   3       26.29       32.59      4.23 o 
   2   1   3     5156.23     5194.87     48.41 o 
   3   1   3     2355.64     2486.36     40.16 o 
   4   1   3      931.10      911.35     24.78 o 
   5   1   3     1914.52     1903.63     37.19 o 
   6   1   3      118.45      118.06     10.16 o 
   7   1   3     2176.09     2132.77     77.00 o 
   8   1   3       57.22       31.29     12.86 o 
   9   1   3       24.25       17.33     19.19 o 
  10   1   3      406.78      447.73     49.60 o 
  11   1   3        0.58      -24.18     37.04 o 
 -13   2   3       84.20       53.05     40.85 o 
 -12   2   3      912.55      939.12     67.23 o 
 -11   2   3        0.09       24.21     17.88 o 
 -10   2   3     1075.96     1079.50     67.97 o 
  -9   2   3      603.05      592.98     36.94 o 
  -8   2   3       23.91       39.67     10.27 o 
  -7   2   3     5486.23     5401.64    130.83 o 
  -6   2   3      413.11      477.88     40.02 o 
  -5   2   3     1345.12     1405.54     38.63 o 
  -4   2   3     5396.47     4880.16    141.03 o 
  -3   2   3      757.02      765.26     34.17 o 
  -2   2   3     5983.45     5994.79     70.28 o 
  -1   2   3      646.95      683.95     15.83 o 
   0   2   3     2624.48     2797.99     38.98 o 
   1   2   3     6686.75     6570.50     73.57 o 
   2   2   3     2112.23     2153.79     55.51 o 
   3   2   3      987.13      995.54     27.99 o 
   4   2   3     3129.52     3099.66     57.10 o 
   5   2   3     1089.23     1042.56     39.07 o 
   6   2   3     1979.64     1869.59     61.53 o 
   7   2   3        9.10        2.96      8.83 o 
   8   2   3      447.86      466.69     35.13 o 
   9   2   3      821.95      735.11     59.51 o 
  10   2   3       89.85       79.04     29.41 o 
  11   2   3      173.68      162.86     32.90 o 
 -13   3   3       23.96       33.40     37.19 o 
 -12   3   3      114.30      107.79     28.25 o 
 -11   3   3      838.93      844.59     63.56 o 
 -10   3   3      353.49      363.22     60.59 o 
  -9   3   3      238.74      255.53     32.96 o 
  -8   3   3      560.60      528.76     37.30 o 
  -7   3   3      809.92      883.66     46.48 o 
  -6   3   3       54.27       47.55      8.54 o 
  -5   3   3      384.98      459.91     28.46 o 
  -4   3   3       39.86       75.65     13.64 o 
  -3   3   3     2787.96     2731.26    168.48 o 
  -2   3   3      970.51      940.36     36.93 o 
  -1   3   3      454.79      440.83     17.20 o 
   0   3   3     2278.50     2289.97     33.72 o 
   1   3   3       10.73       13.10     10.82 o 
   2   3   3       65.92       57.96      8.17 o 
   3   3   3       26.27       25.17      9.18 o 
   4   3   3      236.04      237.98     23.95 o 
   5   3   3      764.99      763.47     40.02 o 
   6   3   3      467.64      495.95     28.17 o 
   7   3   3      128.10      114.79     18.32 o 
   8   3   3      127.92      154.65     29.02 o 
   9   3   3      141.94       78.50     40.76 o 
  10   3   3        3.54       50.20     25.12 o 
  11   3   3        9.30      -22.30     40.22 o 
 -13   4   3      425.89      413.61     77.22 o 
 -12   4   3      348.99      369.05     45.89 o 
 -11   4   3       35.51      104.12     38.91 o 
 -10   4   3      571.17      684.17     81.87 o 
  -9   4   3     2188.75     2010.45     78.98 o 
  -8   4   3     2114.74     2142.88     80.40 o 
  -7   4   3     1071.78     1091.31     56.01 o 
  -6   4   3     3279.07     3119.90    161.45 o 
  -5   4   3     8215.59     7890.30    150.10 o 
  -4   4   3      841.97      779.88     42.94 o 
  -3   4   3       99.95      109.73     18.06 o 
  -2   4   3     4022.92     4024.44     72.40 o 
  -1   4   3     2444.38     2565.21     47.31 o 
   0   4   3     9300.38     9293.05    116.27 o 
   1   4   3       83.70       74.79     12.19 o 
   2   4   3      992.88      934.25     32.39 o 
   3   4   3     9773.19     9809.10    185.11 o 
   4   4   3      131.59      119.88     13.43 o 
   5   4   3        0.19       -5.83     11.83 o 
   6   4   3     2745.96     2687.55     83.40 o 
   7   4   3      145.18      186.83     35.40 o 
   8   4   3      879.44      863.62     64.58 o 
   9   4   3       53.57       68.90     23.54 o 
  10   4   3      129.94      145.28     30.96 o 
  11   4   3      704.45      686.27    100.75 o 
 -12   5   3       27.88      -33.96     33.96 o 
 -11   5   3     1476.64     1487.13    127.08 o 
 -10   5   3       39.31       52.16     35.86 o 
  -9   5   3       52.15       58.35     31.65 o 
  -8   5   3     3210.43     2982.29    199.01 o 
  -7   5   3      116.54       96.28     23.43 o 
  -6   5   3     1884.55     1881.95     76.81 o 
  -5   5   3       15.34       16.23     24.60 o 
  -4   5   3      774.91      878.09     49.24 o 
  -3   5   3    10180.72    10125.68    179.06 o 
  -2   5   3     2124.62     2059.41     58.57 o 
  -1   5   3        1.84        1.38      6.77 o 
   0   5   3     7191.09     7151.95    107.07 o 
   1   5   3     1579.97     1633.45     85.31 o 
   2   5   3      626.42      682.25     32.26 o 
   3   5   3        3.85       -5.61      7.74 o 
   4   5   3       26.82       13.55     17.90 o 
   5   5   3     3058.06     3072.96    114.14 o 
   6   5   3     1264.08     1238.75     76.01 o 
   7   5   3        3.48       20.33     33.54 o 
   8   5   3     1275.15     1295.77    121.48 o 
   9   5   3      206.38      242.32     61.91 o 
  10   5   3       44.80       54.68     46.29 o 
 -11   6   3        3.29       18.62     30.21 o 
 -10   6   3      370.61      324.81     61.12 o 
  -9   6   3        4.58      -32.49     32.49 o 
  -8   6   3      629.88      607.21     49.57 o 
  -7   6   3     3744.18     3425.01    116.43 o 
  -6   6   3      947.75      869.65     57.92 o 
  -5   6   3     1249.89     1224.79     66.34 o 
  -4   6   3     2274.20     2274.06     87.97 o 
  -3   6   3      672.13      639.64     61.51 o 
  -2   6   3      262.83      252.71     23.38 o 
  -1   6   3       49.90       52.08     13.12 o 
   0   6   3      475.43      472.99     30.00 o 
   1   6   3     3387.05     3272.87    113.46 o 
   2   6   3     1680.99     1673.90     56.62 o 
   3   6   3     1186.90     1160.75     69.82 o 
   4   6   3     1130.81     1179.91     84.60 o 
   5   6   3      526.04      482.64     48.32 o 
   6   6   3       45.10       -4.43     34.92 o 
   7   6   3        0.45      -40.74     40.74 o 
   8   6   3       99.29       82.61     38.11 o 
   9   6   3      494.20      438.95     74.42 o 
 -11   7   3       14.04        6.43     27.24 o 
 -10   7   3     1632.97     1433.13    126.51 o 
  -9   7   3     1496.41     1363.75    119.34 o 
  -8   7   3      117.72       78.55     22.39 o 
  -7   7   3      268.43      310.67     39.13 o 
  -6   7   3     1510.55     1517.43     82.48 o 
  -5   7   3     2016.04     1940.59     89.79 o 
  -4   7   3     2943.07     2916.11    108.28 o 
  -3   7   3        2.32      -19.31     19.31 o 
  -2   7   3     3986.55     3806.53    125.32 o 
  -1   7   3     7964.73     7689.84    186.32 o 
   0   7   3       39.80       23.41     24.01 o 
   1   7   3       13.19        6.65     21.41 o 
   2   7   3     1620.08     1644.42    166.50 o 
   3   7   3      465.38      486.10     50.15 o 
   4   7   3     1980.43     2066.71    102.45 o 
   5   7   3        1.46        1.59     23.18 o 
   6   7   3      811.66      692.15     87.95 o 
   7   7   3     1898.00     1966.53    150.95 o 
   8   7   3       38.08       54.29     35.54 o 
 -10   8   3       64.14       96.44     44.13 o 
  -9   8   3      152.15      172.65     51.25 o 
  -8   8   3      331.97      354.62     44.89 o 
  -7   8   3     2216.18     2256.90    134.42 o 
  -6   8   3     1410.71     1331.77     81.97 o 
  -5   8   3      369.98      327.92     40.93 o 
  -4   8   3     1817.19     1877.14     92.05 o 
  -3   8   3      267.04      280.14     65.66 o 
  -2   8   3      611.90      718.91     59.39 o 
  -1   8   3       31.03       30.61     12.61 o 
   0   8   3      285.17      269.00     28.28 o 
   1   8   3     4114.91     4257.50    144.81 o 
   2   8   3     1944.36     2090.04    103.07 o 
   3   8   3      589.32      686.60     63.62 o 
   4   8   3     2086.65     2097.81    142.37 o 
   5   8   3      538.67      605.53     81.64 o 
   6   8   3       67.01      118.74     39.53 o 
   7   8   3        6.82       74.69     42.61 o 
  -9   9   3      280.93      358.58     68.75 o 
  -8   9   3      514.79      539.12     80.88 o 
  -7   9   3       63.39       -5.48     32.07 o 
  -6   9   3      418.11      337.19    113.40 o 
  -5   9   3       53.87       37.32     41.88 o 
  -4   9   3      485.79      513.10     52.15 o 
  -3   9   3     2940.08     3179.87    124.58 o 
  -2   9   3     1719.04     1785.27     91.15 o 
  -1   9   3      690.48      706.83     46.66 o 
   0   9   3     1082.84     1112.54     57.38 o 
   1   9   3     1006.32      998.00     75.89 o 
   2   9   3       88.79      112.97     30.85 o 
   3   9   3       96.76      242.62     56.13 o 
   4   9   3      129.85      143.99     50.86 o 
   5   9   3      987.65     1091.05    114.72 o 
   6   9   3      496.84      544.23     87.20 o 
  -8  10   3      437.91      336.21     65.25 o 
  -7  10   3       44.99       24.15     36.73 o 
  -6  10   3     1130.78     1103.96    106.44 o 
  -5  10   3     1764.61     1877.18    135.91 o 
  -4  10   3       78.16      118.05     38.17 o 
  -3  10   3       81.82       79.67     27.37 o 
  -2  10   3      814.95      912.58     95.25 o 
  -1  10   3      929.93     1116.52    100.54 o 
   0  10   3     1223.87     1363.30    117.84 o 
   1  10   3       11.17       40.52     33.11 o 
   2  10   3     1308.10     1324.28    118.97 o 
   3  10   3     1096.71     1140.60    111.66 o 
   4  10   3       43.13       60.58     40.26 o 
  -6  11   3       60.00      104.58     40.54 o 
  -5  11   3       44.30       39.43     30.31 o 
  -4  11   3      332.30      429.28     71.53 o 
  -3  11   3      792.34      889.24     94.25 o 
  -2  11   3      357.71      386.38     62.07 o 
  -1  11   3      568.14      611.41     85.81 o 
   0  11   3      605.48      777.42     93.40 o 
   1  11   3      164.25      263.11     64.28 o 
  -5  12   3      100.26      206.06     56.31 o 
 -14   0   4      867.67     1096.47    124.64 o 
 -13   0   4        6.42       16.25     29.25 o 
 -12   0   4      339.28      291.30     50.24 o 
 -11   0   4     6121.97     6271.98    231.89 o 
 -10   0   4      807.23      856.58     46.33 o 
  -9   0   4       69.91       74.23     12.83 o 
  -8   0   4     3928.50     3970.14    174.49 o 
  -7   0   4       37.45       41.33      6.87 o 
  -6   0   4     8334.29     8254.85    217.50 o 
  -5   0   4      768.02      748.44     58.77 o 
  -4   0   4      397.38      434.97     42.38 o 
  -3   0   4    23474.95    21320.34    506.17 o 
  -2   0   4    18611.39    18203.20    261.95 o 
  -1   0   4       18.30       33.44     10.00 o 
   0   0   4    13609.39    13595.52    159.05 o 
   1   0   4     6102.78     6342.44     72.69 o 
   2   0   4     7900.30     7741.52    112.17 o 
   3   0   4      254.19      271.85     47.74 o 
   4   0   4        7.94       24.69     17.25 o 
   5   0   4     7690.32     7855.52    136.84 o 
   6   0   4     1930.14     1906.88     64.73 o 
   7   0   4      278.74      258.41     45.52 o 
   8   0   4     1503.52     1506.25     79.73 o 
   9   0   4      790.01      743.09     86.34 o 
  10   0   4      853.70      918.30    102.41 o 
 -13   1   4      601.84      638.96     59.71 o 
 -12   1   4       14.28       54.73     35.04 o 
 -11   1   4       49.30       32.98     24.40 o 
 -10   1   4       48.53       36.49     11.99 o 
  -9   1   4     2081.67     2109.68    110.51 o 
  -8   1   4     5181.18     5041.88    130.13 o 
  -7   1   4     1003.59      996.45     59.77 o 
  -6   1   4     6143.31     6046.15    184.97 o 
  -5   1   4    10680.75    10467.54    241.62 o 
  -4   1   4        9.55        6.29      3.48 o 
  -3   1   4       18.88       14.31     11.69 o 
  -2   1   4      167.31      157.60     15.74 o 
  -1   1   4     6775.86     6891.08     64.71 o 
   0   1   4     8819.18     8839.34     77.32 o 
   1   1   4     1999.91     2048.43     31.51 o 
   2   1   4     4817.90     4938.15     60.21 o 
   3   1   4     8507.78     8433.43     97.50 o 
   4   1   4      307.62      294.53     15.86 o 
   5   1   4       18.27       19.66      6.89 o 
   6   1   4      377.46      384.42     23.15 o 
   7   1   4      693.42      716.44     41.84 o 
   8   1   4     1225.04     1337.50     76.40 o 
   9   1   4      279.76      352.66     55.70 o 
  10   1   4      236.24      304.84     64.95 o 
 -13   2   4      689.81      730.85     63.68 o 
 -12   2   4      849.86      873.14     67.77 o 
 -11   2   4      169.04      176.62     33.43 o 
 -10   2   4     1774.60     1930.84     71.61 o 
  -9   2   4     2410.74     2466.80    144.50 o 
  -8   2   4        6.59       33.59     17.21 o 
  -7   2   4        3.95      -12.43     12.43 o 
  -6   2   4      271.84      272.77     38.42 o 
  -5   2   4     4116.18     4369.71    108.49 o 
  -4   2   4    10270.66    10305.54    233.90 o 
  -3   2   4     1964.05     1981.65     54.17 o 
  -2   2   4     4040.55     3993.46     98.69 o 
  -1   2   4    10381.73    10016.69     92.30 o 
   0   2   4      187.81      196.69     13.51 o 
   1   2   4     1053.56     1163.02     32.74 o 
   2   2   4      762.22      816.95     27.90 o 
   3   2   4     2721.99     2831.92     69.80 o 
   4   2   4     6017.47     5879.44     82.35 o 
   5   2   4      471.77      469.81     24.66 o 
   6   2   4     2865.01     2863.15     65.83 o 
   7   2   4     3306.67     3346.26    136.65 o 
   8   2   4       43.23       57.03     23.43 o 
   9   2   4        9.39        1.41     27.55 o 
  10   2   4      231.52      237.14     55.26 o 
 -13   3   4       52.47       48.81     24.97 o 
 -12   3   4     1265.03     1453.28     86.06 o 
 -11   3   4      106.94       65.83     30.38 o 
 -10   3   4     3711.85     3495.01    177.37 o 
  -9   3   4       58.21       68.37     18.18 o 
  -8   3   4      247.90      245.49     48.09 o 
  -7   3   4    13353.61    13056.66    362.44 o 
  -6   3   4     2158.05     2194.71     78.64 o 
  -5   3   4      323.07      411.90     31.35 o 
  -4   3   4     8753.03     8662.63    199.79 o 
  -3   3   4     1801.64     1810.08     64.37 o 
  -2   3   4     9507.09     9565.56    172.47 o 
  -1   3   4      127.35      161.15     13.65 o 
   0   3   4      435.91      503.58     34.12 o 
   1   3   4    19466.38    19074.07    208.11 o 
   2   3   4     3536.34     3471.06     77.94 o 
   3   3   4       26.67       22.00      6.58 o 
   4   3   4     3361.48     3320.02     60.44 o 
   5   3   4     1080.93     1148.05     46.00 o 
   6   3   4     2514.52     2472.56     79.16 o 
   7   3   4        5.19       10.64     17.66 o 
   8   3   4       87.10      115.78     64.02 o 
   9   3   4     1516.38     1465.54     88.83 o 
  10   3   4      543.20      565.32     86.56 o 
 -13   4   4      391.72      438.32     97.26 o 
 -12   4   4      609.35      633.48     88.89 o 
 -11   4   4      272.30      233.72     54.64 o 
 -10   4   4      684.06      667.00     77.39 o 
  -9   4   4     1521.21     1533.17     71.93 o 
  -8   4   4      145.88      153.84     24.47 o 
  -7   4   4       67.03       77.60     39.76 o 
  -6   4   4       17.99       16.90     12.77 o 
  -5   4   4     2399.03     2367.37    146.05 o 
  -4   4   4     4363.19     4326.63    103.32 o 
  -3   4   4     2733.97     2775.35     77.21 o 
  -2   4   4     4912.81     4942.42    139.35 o 
  -1   4   4     4089.35     4059.12     73.25 o 
   0   4   4      641.92      700.08     44.51 o 
   1   4   4       35.90       42.95     14.52 o 
   2   4   4      376.16      388.84     36.13 o 
   4   4   4     1681.83     1561.49     41.59 o 
   5   4   4      758.52      766.71     44.15 o 
   6   4   4      166.28      183.30     29.20 o 
   7   4   4     1014.76      993.89     85.62 o 
   8   4   4      284.54      206.31     46.69 o 
   9   4   4      150.52      187.14     47.88 o 
  10   4   4        3.09      -40.86     40.86 o 
 -12   5   4       39.30       10.92     31.32 o 
 -11   5   4       34.98       59.53     34.83 o 
 -10   5   4      222.00      234.21     49.54 o 
  -9   5   4      627.38      645.36     49.43 o 
  -8   5   4     1864.59     1782.94     80.32 o 
  -7   5   4       19.56       37.08     20.15 o 
  -6   5   4     1543.55     1520.80     70.41 o 
  -5   5   4     4294.38     4252.70    115.42 o 
  -4   5   4      187.82      220.92     26.59 o 
  -3   5   4       33.80       36.05     12.96 o 
  -2   5   4      419.24      432.80     32.22 o 
  -1   5   4     3082.23     3155.27     58.22 o 
   0   5   4     3857.62     3723.53     58.47 o 
   1   5   4       17.81       25.90     12.64 o 
   2   5   4     1928.51     1560.17    140.27 o 
   3   5   4     3217.59     3238.42    142.41 o 
   4   5   4        0.04        5.59     17.83 o 
   5   5   4       11.11      -17.43     21.61 o 
   6   5   4      331.90      318.07     38.18 o 
   7   5   4      210.18      205.76     33.59 o 
   8   5   4     1294.58     1158.07    114.32 o 
   9   5   4        0.80        3.71     39.51 o 
 -12   6   4        0.60       39.90     33.84 o 
 -11   6   4     1347.46     1368.43    121.77 o 
 -10   6   4      326.08      256.90     54.31 o 
  -9   6   4      160.91      164.83     43.01 o 
  -8   6   4      989.44     1046.78     65.24 o 
  -7   6   4      207.45      191.84     29.73 o 
  -6   6   4     2586.06     2602.20     97.84 o 
  -5   6   4       29.22       45.46     17.47 o 
  -4   6   4        5.05       -8.56     15.97 o 
  -3   6   4     4555.72     4597.93    122.60 o 
  -2   6   4      482.02      514.67     31.85 o 
  -1   6   4      103.07      112.24     16.94 o 
   0   6   4     2104.53     2030.30     47.93 o 
   1   6   4      404.20      366.46     40.23 o 
   2   6   4     3421.91     3488.99    247.78 o 
   3   6   4      205.00      221.71     33.23 o 
   4   6   4       36.64       46.55     41.66 o 
   5   6   4     2440.66     2461.78    111.43 o 
   6   6   4      799.86      795.63     65.40 o 
   7   6   4      116.07      171.97     48.87 o 
   8   6   4      167.51      155.62     43.04 o 
   9   6   4      458.99      412.14     77.12 o 
 -11   7   4        0.83      -42.96     42.96 o 
 -10   7   4       37.37       26.66     32.70 o 
  -9   7   4      440.64      390.87     62.12 o 
  -8   7   4      168.31      142.17     27.71 o 
  -7   7   4      159.71      182.58     31.66 o 
  -6   7   4      522.87      453.62     45.38 o 
  -5   7   4      728.37      723.28     54.35 o 
  -4   7   4      135.36       92.53     62.42 o 
  -3   7   4       90.94       85.50     18.02 o 
  -2   7   4      159.62      157.51     20.67 o 
  -1   7   4      237.68      219.44     26.18 o 
   0   7   4      765.98      741.39     44.44 o 
   1   7   4       80.26       71.09     52.51 o 
   2   7   4      166.93      162.37     43.32 o 
   3   7   4      396.04      476.43     49.67 o 
   4   7   4       77.66      134.85     47.94 o 
   5   7   4       27.22       44.31     23.59 o 
   6   7   4        3.34       63.00     38.22 o 
   7   7   4       60.09       98.51     41.51 o 
   8   7   4       59.74      -23.24     43.17 o 
 -10   8   4       45.89       88.81     37.57 o 
  -9   8   4      597.12      614.84     84.11 o 
  -8   8   4      101.18      101.58     27.35 o 
  -7   8   4        0.15       -1.95     18.00 o 
  -6   8   4      232.46      225.65     35.85 o 
  -5   8   4      264.25      253.27     35.43 o 
  -4   8   4      869.38      880.78     61.87 o 
  -3   8   4      133.03      128.47     34.60 o 
  -2   8   4      492.14      524.04     70.03 o 
  -1   8   4     1110.93      909.35     79.77 o 
   0   8   4      604.60      583.90     38.02 o 
   1   8   4       22.75       -3.49     53.63 o 
   2   8   4      496.92      501.78     54.26 o 
   3   8   4      156.26      186.09     33.60 o 
   4   8   4      461.62      572.25     61.70 o 
   5   8   4      142.83      193.74     43.09 o 
   6   8   4        3.84       66.32     45.78 o 
  -9   9   4       72.81      123.76     46.70 o 
  -8   9   4       84.56      147.94     34.63 o 
  -7   9   4      459.55      392.97     48.75 o 
  -6   9   4       16.15       18.89     20.65 o 
  -5   9   4      477.69      504.71     52.48 o 
  -4   9   4      307.78      263.55     37.54 o 
  -3   9   4       82.99       50.45     24.34 o 
  -2   9   4      536.97      559.04    122.87 o 
  -1   9   4        1.58       -2.48     28.72 o 
   0   9   4      300.75      275.68     42.01 o 
   1   9   4      900.02      904.89     73.52 o 
   2   9   4      166.35      225.09     42.03 o 
   3   9   4      532.52      612.77     65.31 o 
   4   9   4      109.46       99.94     34.54 o 
   5   9   4       21.47       71.35     49.49 o 
  -8  10   4        0.05      -50.09     50.09 o 
  -7  10   4       11.19        7.37     38.49 o 
  -6  10   4       19.64       27.54     60.65 o 
  -5  10   4        6.36      -24.64     24.64 o 
  -4  10   4       12.83       31.32     21.48 o 
  -3  10   4       13.01       38.81     30.18 o 
  -2  10   4      112.04      111.60     55.78 o 
  -1  10   4        0.04       23.93     26.44 o 
   0  10   4        4.11       69.70     31.97 o 
   1  10   4      120.16       83.53     30.19 o 
   2  10   4       36.15       86.63     33.15 o 
   3  10   4       34.85       17.23     30.95 o 
  -7  11   4      144.45       83.73     37.88 o 
  -6  11   4        1.01      -34.47     35.89 o 
  -5  11   4       86.92      117.16     35.86 o 
  -4  11   4       74.10       90.01     51.68 o 
  -3  11   4       16.37       42.56     50.08 o 
  -2  11   4      141.76      289.84     86.18 o 
  -1  11   4        3.29       25.45     35.14 o 
 -14   1   5      322.65      237.69     52.85 o 
 -13   1   5      189.53      186.79     34.89 o 
 -12   1   5      847.93      908.13     97.72 o 
 -11   1   5      827.81      855.45     61.83 o 
 -10   1   5      115.65      111.88     24.32 o 
  -9   1   5     3633.07     3647.16     68.21 o 
  -8   1   5      894.65      903.10     25.95 o 
  -7   1   5      371.30      404.72     38.47 o 
  -6   1   5     4305.95     4297.15    113.51 o 
  -5   1   5     1490.64     1574.45     89.56 o 
  -4   1   5     2723.35     2732.17    113.97 o 
  -3   1   5     6877.67     6737.92    179.81 o 
  -2   1   5        4.02       12.73      4.87 o 
  -1   1   5     4162.84     4292.01     58.26 o 
   0   1   5     1411.10     1542.35     29.78 o 
   1   1   5     2201.74     2239.67     32.53 o 
   2   1   5     3229.49     3350.79     51.06 o 
   3   1   5        6.80        4.49      6.31 o 
   4   1   5     5065.47     5054.43     71.94 o 
   5   1   5      433.36      436.42     21.34 o 
   6   1   5      191.97      212.12     31.19 o 
   7   1   5     1015.03     1026.80     66.22 o 
   8   1   5       18.85        6.36     30.53 o 
   9   1   5      319.92      337.57     70.86 o 
 -14   2   5        0.08       92.85     46.50 o 
 -13   2   5      122.89      148.21     32.37 o 
 -12   2   5      367.43      362.93     44.89 o 
 -11   2   5        6.81        7.77     17.59 o 
 -10   2   5     1862.83     2088.38     93.10 o 
  -9   2   5       16.87       35.31     16.26 o 
  -8   2   5      189.02      165.30     25.50 o 
  -7   2   5     3399.56     3509.40    102.20 o 
  -6   2   5      219.30      210.01     25.08 o 
  -5   2   5      825.13      821.37     29.80 o 
  -4   2   5     1548.87     1543.47     48.98 o 
  -3   2   5     1574.89     1669.27     53.03 o 
  -2   2   5     6165.95     6309.97    190.27 o 
  -1   2   5      476.86      463.42     13.63 o 
   0   2   5     1039.75     1093.46     34.04 o 
   1   2   5     4962.47     5071.74     81.20 o 
   2   2   5      849.17      936.66     32.06 o 
   3   2   5      796.64      747.93     38.65 o 
   4   2   5      164.32      154.95     15.14 o 
   5   2   5     1038.84     1024.51     38.99 o 
   6   2   5      401.79      401.49     31.27 o 
   7   2   5      192.15      203.30     29.83 o 
   8   2   5      299.91      324.78     41.41 o 
   9   2   5      347.67      460.26     78.04 o 
 -14   3   5       79.22      101.39     45.50 o 
 -13   3   5       59.65       33.03     43.97 o 
 -12   3   5       28.57       51.86     21.65 o 
 -11   3   5      369.24      382.60     45.28 o 
 -10   3   5      111.82      101.09     21.79 o 
  -9   3   5        3.08       14.36     12.52 o 
  -8   3   5       55.12       48.12     15.86 o 
  -7   3   5      385.34      365.61     25.29 o 
  -6   3   5      832.28      902.17     32.10 o 
  -5   3   5      453.61      487.71     35.33 o 
  -4   3   5     2147.00     2241.85     53.46 o 
  -3   3   5     2470.97     2630.06    107.48 o 
  -2   3   5     1125.37     1114.26     39.61 o 
  -1   3   5      331.53      277.50     17.22 o 
   0   3   5     1027.26     1084.61     54.50 o 
   1   3   5       32.88       36.84     11.60 o 
   2   3   5      258.70      246.72     18.76 o 
   3   3   5      366.45      387.95     29.33 o 
   4   3   5       89.11       82.86     17.21 o 
   5   3   5      220.53      233.68     36.08 o 
   6   3   5     1009.69     1002.65     52.99 o 
   7   3   5        2.49      -17.05     21.71 o 
   8   3   5       33.51       36.31     32.56 o 
 -14   4   5      168.78      190.58     58.20 o 
 -13   4   5      324.31      417.44     53.22 o 
 -12   4   5      362.50      328.46     65.24 o 
 -11   4   5       48.73        6.37     31.83 o 
 -10   4   5      335.00      397.44    110.86 o 
  -9   4   5     1441.79     1426.73     71.62 o 
  -8   4   5     3803.68     3919.67    202.38 o 
  -7   4   5       98.14      107.43     21.71 o 
  -6   4   5      868.53      780.43     58.40 o 
  -5   4   5     5899.62     5982.47    279.79 o 
  -4   4   5     1269.53     1267.72     55.74 o 
  -3   4   5     1512.64     1577.71     57.04 o 
  -2   4   5     1762.78     1787.48     56.59 o 
  -1   4   5      973.66      911.20     31.38 o 
   0   4   5     7802.16     7756.45    283.21 o 
   1   4   5       90.37       79.50     70.39 o 
   2   4   5      151.13      177.30     28.89 o 
   3   4   5     5475.71     5479.76    117.24 o 
   4   4   5       25.86       26.25     14.36 o 
   5   4   5      582.48      575.43     40.97 o 
   6   4   5      201.47      184.94     26.78 o 
   7   4   5       92.98       48.20     35.21 o 
   8   4   5      822.88      879.86     70.71 o 
   9   4   5       20.05       23.26     29.87 o 
 -14   5   5      367.85      492.54     84.21 o 
 -12   5   5       86.56      104.74     39.18 o 
 -11   5   5     1966.76     1989.49    142.69 o 
 -10   5   5      251.50      265.77     53.61 o 
  -9   5   5      106.12      138.93     62.54 o 
  -8   5   5      721.48      693.57     51.38 o 
  -7   5   5      223.16      239.57     31.42 o 
  -6   5   5     2666.69     2665.89     93.52 o 
  -5   5   5      742.24      789.76     72.71 o 
  -4   5   5      156.36      175.12     22.96 o 
  -3   5   5     6945.48     6995.36    198.01 o 
  -2   5   5     3072.79     3046.25     83.97 o 
  -1   5   5      457.95      462.82     24.88 o 
   0   5   5      861.61      885.64     57.47 o 
   1   5   5      217.78      215.03     31.98 o 
   2   5   5     2224.82     2187.55     93.46 o 
   3   5   5      458.46      494.10     83.75 o 
   4   5   5        6.56       34.28     18.33 o 
   5   5   5     1903.25     1921.63    151.30 o 
   6   5   5      518.21      586.75     91.08 o 
   7   5   5        0.23      -39.78     39.78 o 
   8   5   5      324.09      301.08     62.69 o 
   9   5   5       79.24        3.45     40.33 o 
 -12   6   5       47.10       67.44     41.22 o 
 -11   6   5       79.26       67.30     32.84 o 
 -10   6   5      737.80      725.79     83.90 o 
  -9   6   5      296.82      322.85     38.31 o 
  -8   6   5      904.67      815.04     58.95 o 
  -7   6   5     2045.57     1947.76     88.00 o 
  -6   6   5     1301.54     1334.10     70.18 o 
  -5   6   5       12.89       25.74     13.59 o 
  -4   6   5      613.24      671.52     47.34 o 
  -3   6   5       70.20       65.88     27.27 o 
  -2   6   5     2740.74     2793.86     87.89 o 
  -1   6   5      593.17      588.03     31.68 o 
   0   6   5      802.67      818.56     59.64 o 
   1   6   5     3501.82     3445.47    171.28 o 
   2   6   5     1549.05     1489.70     82.09 o 
   3   6   5       95.65      154.66     32.27 o 
   4   6   5      541.13      633.72     61.25 o 
   5   6   5       75.52       79.21     54.86 o 
   6   6   5      166.49      195.59     37.51 o 
   7   6   5       36.94       27.75     31.39 o 
   8   6   5      148.24      155.12     50.88 o 
 -11   7   5        0.37       67.89     36.31 o 
 -10   7   5      435.28      375.67     66.27 o 
  -9   7   5     1458.44     1349.65     82.82 o 
  -8   7   5      398.23      357.30     42.07 o 
  -7   7   5      657.90      664.25     53.43 o 
  -6   7   5      142.87      121.70     25.38 o 
  -5   7   5     2533.51     2576.07    102.28 o 
  -4   7   5     6311.07     6336.02    301.53 o 
  -3   7   5      139.65      139.03     23.37 o 
  -2   7   5      454.31      437.20     49.91 o 
  -1   7   5     5225.59     4734.71    149.64 o 
   0   7   5        1.35        3.75     17.93 o 
   1   7   5      423.04      411.19     46.32 o 
   2   7   5      406.84      390.67     47.48 o 
   3   7   5      701.90      685.98    182.16 o 
   4   7   5     2238.70     2336.89    114.81 o 
   5   7   5      160.23      139.24     33.57 o 
   6   7   5      215.70      220.21     44.32 o 
   7   7   5      903.84      879.01    105.90 o 
 -10   8   5      630.94      670.16     89.98 o 
  -9   8   5      358.15      348.68     65.30 o 
  -8   8   5      232.52      240.52     36.88 o 
  -7   8   5     1736.90     1667.92     92.38 o 
  -6   8   5      878.67      902.27    106.94 o 
  -5   8   5       78.67       66.47     21.81 o 
  -4   8   5      430.23      452.73     44.75 o 
  -3   8   5        3.53       -7.43     15.11 o 
  -2   8   5      753.21      747.75     98.89 o 
  -1   8   5     1049.89      975.10    102.09 o 
   0   8   5      718.66      622.67     59.37 o 
   1   8   5     1429.93     1365.40     86.97 o 
   2   8   5     1233.61     1368.70     88.61 o 
   3   8   5       36.74       43.72     27.47 o 
   4   8   5      100.07      162.78     42.16 o 
   5   8   5      103.83      238.72     45.94 o 
  -9   9   5       56.09       79.47     39.00 o 
  -8   9   5      195.63      217.86     39.62 o 
  -7   9   5        3.11        6.87     20.66 o 
  -6   9   5      886.96      874.96     94.25 o 
  -5   9   5      270.59      221.67     43.62 o 
  -4   9   5      510.88      528.47     54.28 o 
  -3   9   5     1778.33     1610.64    150.47 o 
  -2   9   5     1178.07     1074.49    123.85 o 
  -1   9   5       98.49      142.43     34.02 o 
   0   9   5      104.84       73.32     22.27 o 
   1   9   5       33.17        2.08     67.36 o 
   2   9   5      456.69      404.76     53.47 o 
   3   9   5      333.14      360.58     50.50 o 
   4   9   5      314.56      446.23     59.43 o 
  -8  10   5     1041.08     1074.09     90.73 o 
  -7  10   5      133.38       64.27     49.42 o 
  -6  10   5      431.38      373.97     48.22 o 
  -5  10   5     1034.72      950.05    126.14 o 
  -4  10   5       50.03       31.92     37.85 o 
  -3  10   5      270.20      134.15     42.71 o 
  -2  10   5       25.23       32.26     43.76 o 
  -1  10   5      749.26      759.11     72.04 o 
   0  10   5     1328.92     1584.77    101.06 o 
   1  10   5      316.54      286.49     47.84 o 
   2  10   5      408.29      497.19     97.72 o 
 -14   0   6     1431.48     1271.26    125.28 o 
 -13   0   6      155.72      120.55     39.76 o 
 -12   0   6        1.92       -6.62     25.29 o 
 -11   0   6     3499.16     3535.12    183.64 o 
 -10   0   6      742.92      685.82     76.39 o 
  -9   0   6     1914.78     1649.22    114.59 o 
  -8   0   6      881.47      779.07     76.23 o 
  -7   0   6      204.79      191.91     38.48 o 
  -6   0   6    11828.58    11590.73    292.62 o 
  -5   0   6     6668.49     6729.81    204.30 o 
  -4   0   6       42.01       37.97      7.63 o 
  -3   0   6    12489.08    11642.17    160.85 o 
  -2   0   6     7182.76     7123.77     99.02 o 
  -1   0   6     2220.20     2238.03     64.00 o 
   0   0   6      653.90      612.19     30.65 o 
   1   0   6       15.94        6.73      8.41 o 
   2   0   6     4219.23     4314.64     74.54 o 
   3   0   6     1852.21     1900.04     64.93 o 
   4   0   6      530.23      535.96     36.79 o 
   5   0   6     3132.30     3354.15    142.09 o 
   6   0   6     2696.63     2747.17    166.84 o 
   7   0   6       81.39      118.26     47.71 o 
   8   0   6      170.39      223.94     64.39 o 
 -15   1   6       14.24        5.65     36.94 o 
 -14   1   6       82.78       88.31     42.18 o 
 -13   1   6      369.18      398.65     67.83 o 
 -12   1   6      159.91      234.50     38.16 o 
 -11   1   6      776.83      823.14     48.63 o 
 -10   1   6      261.56      299.41     36.91 o 
  -9   1   6     2145.10     2007.73     89.97 o 
  -8   1   6     6417.09     5972.91    153.11 o 
  -7   1   6      900.65      930.73     57.49 o 
  -6   1   6      615.44      581.40     44.27 o 
  -5   1   6     3752.41     3759.95    105.50 o 
  -4   1   6      313.81      330.55     31.38 o 
  -3   1   6     1619.18     1488.25     42.77 o 
  -2   1   6      563.94      544.00     21.50 o 
  -1   1   6     2798.03     2752.78     55.64 o 
   0   1   6     9199.82     9058.22    114.86 o 
   1   1   6     2183.46     2239.59     39.80 o 
   2   1   6      518.26      551.51     22.96 o 
   3   1   6     2954.81     3011.13     76.44 o 
   4   1   6       65.50       60.85     12.05 o 
   5   1   6      451.72      439.68     32.55 o 
   6   1   6       18.09      -12.00     26.07 o 
   7   1   6      346.11      367.21     66.24 o 
   8   1   6      822.44      913.26    103.70 o 
 -14   2   6       19.45       -8.16     35.85 o 
 -13   2   6      964.58     1087.36     82.21 o 
 -12   2   6     1699.72     1693.93     97.67 o 
 -11   2   6      196.53      205.70     44.77 o 
 -10   2   6      439.90      462.31     41.80 o 
  -9   2   6     2234.25     2236.36     92.53 o 
  -8   2   6      320.67      363.84     36.40 o 
  -7   2   6     3315.55     3027.37    167.36 o 
  -6   2   6        1.24       10.95      5.14 o 
  -5   2   6     2752.14     2554.88     91.33 o 
  -4   2   6    10863.45    11455.10    292.59 o 
  -3   2   6     1134.14     1213.01     89.10 o 
  -2   2   6     1168.50     1373.64     93.96 o 
  -1   2   6     3779.12     3412.80     47.46 o 
   0   2   6        1.23       -9.67      9.67 o 
   1   2   6      765.27      798.10     39.70 o 
   2   2   6       74.20       51.61     12.65 o 
   3   2   6     1886.70     1818.57     63.02 o 
   4   2   6     2266.98     2336.81     73.51 o 
   5   2   6      193.94      229.59     26.07 o 
   6   2   6      273.40      291.70     39.14 o 
   7   2   6      440.92      424.31     65.21 o 
   8   2   6        1.48      -18.31     38.49 o 
 -14   3   6      200.42      215.02     52.79 o 
 -13   3   6      625.47      664.14     92.63 o 
 -12   3   6      158.80      201.50     40.33 o 
 -11   3   6       35.63       11.30     21.21 o 
 -10   3   6     3916.46     4125.82    128.19 o 
  -9   3   6      726.77      747.26     53.63 o 
  -8   3   6       23.15       73.34     19.86 o 
  -7   3   6     6561.10     6870.64    214.38 o 
  -6   3   6     3888.51     3908.22     77.09 o 
  -5   3   6     1669.86     1731.32     49.46 o 
  -4   3   6      326.22      326.10     28.14 o 
  -3   3   6      281.32      268.59     22.94 o 
  -2   3   6     9516.55     9324.37    135.47 o 
  -1   3   6     3748.52     3761.04    163.21 o 
   0   3   6        7.33       13.10     11.93 o 
   1   3   6     5243.29     5289.03    107.19 o 
   2   3   6     3644.47     3614.75     90.51 o 
   3   3   6      761.08      806.73     43.90 o 
   4   3   6      454.87      410.41     33.82 o 
   5   3   6      523.44      539.97     39.33 o 
   6   3   6     1837.94     1736.30     89.91 o 
   7   3   6      548.65      592.83     81.12 o 
 -14   4   6        4.55       49.40     45.21 o 
 -13   4   6      243.99      213.26     39.12 o 
 -12   4   6      650.18      678.58     65.08 o 
 -11   4   6      188.15      155.76     47.45 o 
 -10   4   6      237.88      277.44     58.28 o 
  -9   4   6      257.14      247.12     32.31 o 
  -8   4   6      304.79      319.44     34.69 o 
  -7   4   6      204.83      195.70     27.60 o 
  -6   4   6      854.29      901.77     52.40 o 
  -5   4   6     2228.38     2354.34     81.22 o 
  -4   4   6     2273.64     2250.96    107.78 o 
  -3   4   6     1301.38     1281.67     51.14 o 
  -2   4   6      599.03      645.07     31.03 o 
  -1   4   6     1430.34     1412.98     68.90 o 
   0   4   6       36.41       48.52     20.70 o 
   1   4   6     1025.28     1042.28     61.97 o 
   2   4   6      409.91      391.23     39.80 o 
   3   4   6      562.99      591.19     40.21 o 
   4   4   6     2321.81     2372.41     82.51 o 
   5   4   6      911.81      817.74     49.90 o 
   6   4   6       14.26       47.01     25.70 o 
   7   4   6      404.32      446.50     52.17 o 
 -13   5   6      382.26      471.63     85.02 o 
 -12   5   6      135.28      149.38     48.95 o 
 -11   5   6      501.63      452.37     68.95 o 
 -10   5   6       52.80       40.63     19.77 o 
  -9   5   6     1216.43     1214.30     92.83 o 
  -8   5   6     2880.79     2959.47    208.37 o 
  -7   5   6       54.17       77.86     20.69 o 
  -6   5   6      271.11      266.84     32.95 o 
  -5   5   6     1319.49     1345.63     63.83 o 
  -4   5   6        9.90       19.72     12.90 o 
  -3   5   6     1273.12     1249.01     55.74 o 
  -2   5   6       20.70       27.62     22.43 o 
  -1   5   6      785.20      782.03     56.03 o 
   0   5   6     3673.51     3644.04    123.30 o 
   1   5   6      153.26      134.87     28.05 o 
   2   5   6      217.78      191.51     53.17 o 
   3   5   6      870.92      900.77     65.27 o 
   4   5   6       22.75        7.49     21.19 o 
   5   5   6      610.78      610.29     92.20 o 
   6   5   6       45.61       53.60     35.95 o 
   7   5   6      130.18      128.37     49.21 o 
 -12   6   6        4.98      -26.18     26.18 o 
 -11   6   6      842.16      900.40     98.23 o 
 -10   6   6      232.86      225.41     35.98 o 
  -9   6   6      274.51      324.66     45.93 o 
  -8   6   6      275.75      250.77     34.86 o 
  -7   6   6      120.22      120.61     22.62 o 
  -6   6   6     2364.26     2270.02     92.90 o 
  -5   6   6      318.15      296.53     39.91 o 
  -4   6   6       53.55       59.39     36.00 o 
  -3   6   6     2957.86     2956.96     92.94 o 
  -2   6   6      912.81      827.60     90.43 o 
  -1   6   6      601.40      614.53     52.41 o 
   0   6   6       60.23       67.06     26.46 o 
   1   6   6      637.02      612.52     55.36 o 
   2   6   6     1503.49     1426.01     84.49 o 
   3   6   6      444.86      470.90     76.84 o 
   4   6   6      244.29      233.16     88.06 o 
   5   6   6      593.62      683.11     66.01 o 
   6   6   6      495.78      645.92     89.98 o 
   7   6   6       95.16      180.71     57.69 o 
 -11   7   6       26.36       34.37     35.53 o 
 -10   7   6       28.79       63.48     28.80 o 
  -9   7   6      109.89       40.99     51.36 o 
  -8   7   6      256.50      213.60     33.48 o 
  -7   7   6      109.83      113.25     25.07 o 
  -6   7   6        1.14       -3.64     15.81 o 
  -5   7   6      263.47      209.28     53.14 o 
  -4   7   6       48.98       25.60     17.89 o 
  -3   7   6      426.06      383.65     68.26 o 
  -2   7   6        2.90      -22.82     32.71 o 
  -1   7   6      399.46      422.75     47.05 o 
   0   7   6      871.96      803.11     64.87 o 
   1   7   6      133.32       79.05     25.70 o 
   2   7   6       32.91       44.13     25.20 o 
   3   7   6      116.37       80.77     23.65 o 
   4   7   6        5.40       25.48     35.13 o 
   5   7   6      104.45       93.06     67.40 o 
   6   7   6       41.31      111.01     52.46 o 
 -10   8   6        4.60       -9.66     31.12 o 
  -9   8   6      258.58      258.48     81.86 o 
  -8   8   6       48.41       29.56     19.36 o 
  -7   8   6      261.52      203.95     44.05 o 
  -6   8   6       82.81       75.14     42.34 o 
  -5   8   6       60.75       69.03     18.49 o 
  -4   8   6      711.93      600.29     86.85 o 
  -3   8   6      172.95      127.16     44.41 o 
  -2   8   6        6.83       34.65     27.76 o 
  -1   8   6      578.04      504.54    114.01 o 
   0   8   6      122.33      130.64     32.53 o 
   1   8   6      494.99      396.09     50.30 o 
   2   8   6       84.24       49.59     23.14 o 
   3   8   6       69.89       47.64     28.34 o 
   4   8   6      707.20      802.35     85.24 o 
   5   8   6       17.01        4.57     37.82 o 
 -10   9   6      125.33      117.51     48.55 o 
  -9   9   6        1.45       39.78     32.55 o 
  -8   9   6      158.03      181.75     36.60 o 
  -7   9   6      405.08      420.61     48.75 o 
  -6   9   6      131.07      122.68     53.31 o 
  -5   9   6      224.61      284.86     66.07 o 
  -4   9   6       99.81       68.41     38.79 o 
  -3   9   6      200.70      189.27     59.80 o 
  -2   9   6      632.07      518.63     88.04 o 
  -1   9   6        8.15      -16.91     23.92 o 
   0   9   6      460.74      427.19     54.95 o 
   1   9   6      153.95      127.97     44.95 o 
   2   9   6       35.19      141.90     36.94 o 
   3   9   6      215.17      203.15     63.13 o 
  -8  10   6        2.18       72.53     49.68 o 
  -7  10   6        1.39       18.11     47.24 o 
  -6  10   6       12.25       44.78     44.43 o 
  -5  10   6        3.90      -13.95     39.03 o 
  -4  10   6        0.43       40.05     45.40 o 
  -3  10   6        1.11      -56.72     56.72 o 
  -2  10   6        6.74       46.88     48.83 o 
 -14   1   7      223.59      214.99     56.85 o 
 -13   1   7       23.19       33.58     22.58 o 
 -12   1   7      584.80      539.12     56.72 o 
 -11   1   7      156.92      134.32     30.83 o 
 -10   1   7      199.67      143.40     33.04 o 
  -9   1   7      405.35      392.05     43.25 o 
  -8   1   7      298.63      247.95     35.20 o 
  -7   1   7     1458.79     1447.29     73.18 o 
  -6   1   7     1013.03     1031.75     59.80 o 
  -5   1   7      174.97      176.46     12.89 o 
  -4   1   7     4314.83     4139.55     76.44 o 
  -3   1   7      170.57      162.61     13.10 o 
  -2   1   7      373.93      362.49     19.08 o 
  -1   1   7     4801.74     4657.56     80.89 o 
   0   1   7        2.56        4.78      9.28 o 
   1   1   7     4148.31     4159.31     85.49 o 
   2   1   7     1886.08     1879.09     60.90 o 
   3   1   7      218.49      203.17     25.24 o 
   4   1   7     1723.04     1822.28     68.56 o 
   5   1   7      107.04       76.48     34.55 o 
   6   1   7      275.38      261.82     53.96 o 
   7   1   7      322.50      300.56     47.74 o 
 -14   2   7       22.80      -11.47     34.41 o 
 -13   2   7      421.05      450.79     53.85 o 
 -12   2   7       57.59       72.86     43.78 o 
 -11   2   7      218.02      245.97     34.69 o 
 -10   2   7     1736.31     1852.97     90.31 o 
  -9   2   7       37.07       44.16     15.42 o 
  -8   2   7      136.98      140.11     23.12 o 
  -7   2   7     1794.35     1718.02     82.27 o 
  -6   2   7      476.24      518.58     44.17 o 
  -5   2   7     1837.36     1938.24    119.90 o 
  -4   2   7        4.01       34.75     24.70 o 
  -3   2   7      747.87      746.69     75.77 o 
  -2   2   7     3477.61     3090.56    154.37 o 
  -1   2   7      138.41      136.83     22.32 o 
   0   2   7      407.25      428.81     38.03 o 
   1   2   7     1018.53     1059.20     37.67 o 
   2   2   7      902.30      948.03     46.50 o 
   3   2   7      221.75      209.57     23.55 o 
   4   2   7       83.98       75.64     16.99 o 
   5   2   7      416.40      459.91     69.16 o 
   6   2   7      466.96      532.83     79.55 o 
 -13   3   7      182.54      257.10     46.50 o 
 -12   3   7       68.29      101.65     32.86 o 
 -11   3   7      199.67      230.96     29.40 o 
 -10   3   7       12.40        4.22     13.49 o 
  -9   3   7       42.60       20.48     15.29 o 
  -8   3   7       14.80       10.20     13.39 o 
  -7   3   7      548.44      580.63     45.40 o 
  -6   3   7      152.05      167.18     24.27 o 
  -5   3   7      377.32      364.03     37.06 o 
  -4   3   7      160.13      171.33     20.80 o 
  -3   3   7      784.86      804.68     39.49 o 
  -2   3   7      179.03      190.34     14.33 o 
  -1   3   7      475.72      510.64     67.01 o 
   0   3   7       16.86       20.48     18.94 o 
   1   3   7       49.20       60.32     18.13 o 
   2   3   7      677.23      652.44     40.85 o 
   3   3   7      617.45      604.35     40.62 o 
   4   3   7       54.80       48.38     18.10 o 
   5   3   7      232.37      229.53     52.15 o 
   6   3   7      191.95      199.52     53.19 o 
 -13   4   7      255.90      175.30     58.86 o 
 -12   4   7      301.21      349.80     48.07 o 
 -11   4   7     1061.61     1181.58    129.17 o 
 -10   4   7       13.24       12.75     16.82 o 
  -9   4   7      512.14      639.62     52.32 o 
  -8   4   7     3366.68     3563.18    169.00 o 
  -7   4   7      233.76      256.37     31.96 o 
  -6   4   7        1.81        0.24     28.48 o 
  -5   4   7     2926.08     2997.23     94.39 o 
  -4   4   7      716.07      723.64     42.77 o 
  -3   4   7     2031.22     1976.87     76.33 o 
  -2   4   7      113.17      159.86     43.76 o 
  -1   4   7      772.64      847.61     87.39 o 
   0   4   7     5084.10     5181.05    144.29 o 
   1   4   7       21.07       59.97     22.73 o 
   2   4   7      121.48      122.31     45.24 o 
   3   4   7     1362.48     1367.77     63.37 o 
   4   4   7        0.42       16.00     15.74 o 
   5   4   7      625.87      694.46     49.08 o 
   6   4   7       24.48       34.49     36.98 o 
 -12   5   7       13.18        6.41     24.73 o 
 -11   5   7      671.33      572.46     77.02 o 
 -10   5   7      333.47      376.35     43.92 o 
  -9   5   7      718.61      706.58     55.47 o 
  -8   5   7       50.62       47.65     29.37 o 
  -7   5   7       32.95       47.33     18.22 o 
  -6   5   7     3929.54     4034.16    121.16 o 
  -5   5   7     2776.46     2785.25     93.68 o 
  -4   5   7        5.14       16.13     18.24 o 
  -3   5   7     1709.29     1598.18    122.18 o 
  -2   5   7     1729.80     1606.97    122.00 o 
  -1   5   7      150.05      112.83     39.94 o 
   0   5   7        0.80       26.32     19.51 o 
   1   5   7      137.46      171.54     31.82 o 
   2   5   7      854.17      931.11     67.73 o 
   3   5   7      818.17      808.11     68.16 o 
   4   5   7       25.89       -6.16     19.94 o 
   5   5   7      378.14      378.11     60.86 o 
 -12   6   7       34.84       24.35     31.08 o 
 -11   6   7      109.22      147.53     45.14 o 
 -10   6   7      511.79      669.11     60.02 o 
  -9   6   7      654.48      758.68    108.45 o 
  -8   6   7      301.44      290.26     38.07 o 
  -7   6   7     1012.99     1023.31     66.00 o 
  -6   6   7      280.24      274.04     34.05 o 
  -5   6   7      186.39      254.09     70.27 o 
  -4   6   7       15.87      112.91     50.23 o 
  -3   6   7      276.27      261.79     57.25 o 
  -2   6   7     1838.09     1780.18    137.37 o 
  -1   6   7      920.11      914.91    100.35 o 
   0   6   7      297.08      279.14     68.37 o 
   1   6   7     1115.82     1242.37     80.98 o 
   2   6   7      520.65      517.42     54.11 o 
   3   6   7       20.28       28.33     22.34 o 
   4   6   7        0.67       26.67     25.70 o 
   5   6   7        3.54       -3.09     26.45 o 
   6   6   7      229.38      191.14     59.93 o 
 -11   7   7        0.19       13.70     24.96 o 
 -10   7   7        0.72      -22.30     22.30 o 
  -9   7   7      683.44      620.31     72.54 o 
  -8   7   7      440.30      492.29     51.37 o 
  -7   7   7     1301.30     1377.75     81.35 o 
  -6   7   7        4.43       34.30     30.99 o 
  -5   7   7      480.75      647.65     89.48 o 
  -4   7   7     3749.32     3681.55    208.83 o 
  -3   7   7      139.21      125.57     47.87 o 
  -2   7   7        0.55       -2.03     34.04 o 
  -1   7   7      950.79      961.29    112.49 o 
   0   7   7      213.30      158.56     33.41 o 
   1   7   7     1210.14     1132.37     82.08 o 
   2   7   7      102.52      105.37     54.67 o 
   3   7   7      241.61      156.69     36.54 o 
   4   7   7     1324.98     1349.65    103.19 o 
   5   7   7       92.52      112.44     78.97 o 
 -10   8   7      833.34      784.23     94.03 o 
  -9   8   7      644.89      693.26     63.22 o 
  -8   8   7      193.28       99.68     42.06 o 
  -7   8   7      898.63      852.83    104.69 o 
  -6   8   7      574.76      540.33     85.06 o 
  -5   8   7      111.81      113.59     46.47 o 
  -4   8   7      117.26       93.79     44.17 o 
  -3   8   7       44.51      -41.77     41.77 o 
  -2   8   7      929.87      926.95    113.18 o 
  -1   8   7     1309.01     1149.07    125.94 o 
   0   8   7      227.05      184.30     37.74 o 
   1   8   7      679.29      761.66     73.11 o 
   2   8   7      655.82      639.05     66.19 o 
   3   8   7        0.81       -0.87     26.69 o 
   4   8   7        4.02      -16.67     46.90 o 
  -9   9   7       70.42        5.32     33.22 o 
  -8   9   7        1.74        7.87     29.33 o 
  -7   9   7      172.48      249.20     65.49 o 
  -6   9   7     1273.40     1267.00    137.66 o 
  -5   9   7      626.82      467.12     86.83 o 
  -4   9   7      458.49      273.28     70.48 o 
  -3   9   7      976.92     1058.43    129.53 o 
  -2   9   7      254.41      217.07     69.33 o 
  -1   9   7        0.44      -28.13     47.52 o 
   0   9   7        1.84       -6.71     64.33 o 
 -13   0   8      567.02      715.21     96.99 o 
 -12   0   8      174.79      111.07     51.32 o 
 -11   0   8     3080.32     2578.06    167.68 o 
 -10   0   8      881.19      775.79     89.74 o 
  -9   0   8     3318.23     3088.45    171.68 o 
  -8   0   8      154.50      118.41     37.59 o 
  -7   0   8       23.13       37.76     28.03 o 
  -6   0   8     6755.54     6383.72    227.49 o 
  -5   0   8     4581.10     4057.63    172.87 o 
  -4   0   8      192.94      177.87     20.18 o 
  -3   0   8     2381.68     2484.36     76.00 o 
  -2   0   8     2235.48     2308.47     76.03 o 
  -1   0   8      837.73      842.35     46.25 o 
   0   0   8      358.15      323.48     44.89 o 
   1   0   8       33.13       25.16     17.62 o 
   2   0   8     2104.26     2128.93     94.77 o 
   3   0   8     2700.27     2997.53    116.48 o 
   4   0   8       20.79       22.98     27.83 o 
   5   0   8      428.64      395.61     76.46 o 
 -13   1   8        1.23        6.06     29.55 o 
 -12   1   8      357.37      381.76     43.78 o 
 -11   1   8     1361.90     1282.23     83.68 o 
 -10   1   8      548.34      538.21     53.37 o 
  -9   1   8      627.91      651.77     56.33 o 
  -8   1   8     3516.96     3353.62    122.17 o 
  -7   1   8      286.36      238.11     34.08 o 
  -6   1   8       10.05        6.24     23.57 o 
  -5   1   8      197.42      174.38     15.23 o 
  -4   1   8      601.83      616.29     30.46 o 
  -3   1   8     3946.48     3802.33     68.88 o 
  -2   1   8     1770.28     1761.80     59.42 o 
  -1   1   8      784.60      834.39     41.57 o 
   0   1   8     3978.02     4009.73    104.36 o 
   1   1   8      505.60      495.65     46.52 o 
   2   1   8        3.21       -0.80     15.06 o 
   3   1   8      224.40      236.82     29.00 o 
   4   1   8       40.70       15.61     29.37 o 
   5   1   8      575.79      577.22     60.39 o 
 -13   2   8      428.19      457.23     55.76 o 
 -12   2   8     1250.72     1525.34    133.97 o 
 -11   2   8       61.39       52.89     40.31 o 
 -10   2   8      198.93      228.94     36.54 o 
  -9   2   8      525.29      566.14     53.14 o 
  -8   2   8      914.13     1005.73     69.80 o 
  -7   2   8     4387.91     4710.68    146.45 o 
  -6   2   8      439.37      426.99     48.49 o 
  -5   2   8     1741.51     1720.77     85.20 o 
  -4   2   8     4734.01     4596.86    138.88 o 
  -3   2   8      781.97      779.82     54.61 o 
  -2   2   8        8.62        4.73     20.31 o 
  -1   2   8       26.35       18.89      9.81 o 
   0   2   8      156.45      125.15     18.07 o 
   1   2   8     2113.59     2198.13     94.68 o 
   2   2   8      514.55      581.84     52.38 o 
   3   2   8      547.54      577.53     53.14 o 
   4   2   8     1727.95     1809.94     97.14 o 
   5   2   8      207.32      126.03     48.60 o 
 -13   3   8      548.49      603.88     90.01 o 
 -12   3   8       21.10       41.33     25.66 o 
 -11   3   8        0.24       47.26     18.00 o 
 -10   3   8     3025.47     3264.08    103.95 o 
  -9   3   8     2330.56     2332.68     85.19 o 
  -8   3   8       84.99       80.70     22.61 o 
  -7   3   8     1268.12     1153.10    184.23 o 
  -6   3   8     1616.81     1604.98     75.00 o 
  -5   3   8     2281.42     2361.36     97.65 o 
  -4   3   8      701.41      689.56     62.98 o 
  -3   3   8      358.79      503.20     70.65 o 
  -2   3   8     3538.03     3836.22    190.70 o 
  -1   3   8     4141.34     4095.36    198.89 o 
   0   3   8       42.45       36.72     18.07 o 
   1   3   8     1114.31     1106.45     69.21 o 
   2   3   8     1313.84     1422.29     62.23 o 
   3   3   8      582.45      519.42     65.00 o 
   4   3   8      339.62      359.78     45.81 o 
   5   3   8       27.07       36.89     38.01 o 
 -12   4   8      512.97      521.56    105.07 o 
 -11   4   8       94.36       79.40     28.17 o 
 -10   4   8       17.11       34.26     16.66 o 
  -9   4   8        0.62       23.01     18.94 o 
  -8   4   8      206.15      191.46     31.05 o 
  -7   4   8      725.70      726.54     52.24 o 
  -6   4   8      638.83      719.21     49.55 o 
  -5   4   8      895.20      915.24     55.44 o 
  -4   4   8     2600.76     2701.64    160.72 o 
  -3   4   8       56.25      133.25     41.48 o 
  -2   4   8        0.14        3.93     29.61 o 
  -1   4   8      203.22      251.12     54.80 o 
   0   4   8      274.77      223.07     49.78 o 
   1   4   8      859.02      835.87     62.70 o 
   2   4   8      264.59      272.99     69.38 o 
   3   4   8      154.21      150.20     74.14 o 
   4   4   8      533.15      528.26     56.29 o 
 -12   5   8      277.39      226.11     58.29 o 
 -11   5   8      782.20      878.67     76.25 o 
 -10   5   8        8.85      -14.77     17.14 o 
  -9   5   8      305.45      333.52     58.64 o 
  -8   5   8     1485.91     1490.46     93.76 o 
  -7   5   8       37.66       51.21     17.34 o 
  -6   5   8      219.11      298.03     59.84 o 
  -5   5   8      463.76      542.32     77.16 o 
  -4   5   8      156.99      205.94     52.55 o 
  -3   5   8     3038.19     2851.98    174.00 o 
  -2   5   8       66.65       83.29     40.04 o 
  -1   5   8      472.52      484.66     77.37 o 
   0   5   8     1600.48     1676.89    139.41 o 
   1   5   8       60.26       69.82     65.70 o 
   2   5   8       13.91        7.30     40.79 o 
   3   5   8      153.24      133.15     34.44 o 
   4   5   8       11.39       19.51     34.12 o 
 -12   6   8       28.54      -31.15     32.86 o 
 -11   6   8      204.09      242.92     57.20 o 
 -10   6   8      233.37      268.57     45.52 o 
  -9   6   8      655.24      735.87     77.19 o 
  -8   6   8      120.33      167.17     31.73 o 
  -7   6   8       27.17       58.00     45.50 o 
  -6   6   8     2063.06     2188.21    158.82 o 
  -5   6   8      564.17      616.69     85.37 o 
  -4   6   8      243.20      199.81     51.18 o 
  -3   6   8      652.77      641.97     89.07 o 
  -2   6   8      808.22      855.36    101.12 o 
  -1   6   8      807.69      719.86     97.24 o 
   0   6   8      136.65      100.05     34.14 o 
   1   6   8      162.38      146.98     32.88 o 
   2   6   8     1151.40     1072.67     80.00 o 
   3   6   8      659.52      647.89     64.10 o 
   4   6   8       10.29      -23.36     24.86 o 
 -11   7   8       92.08       51.32     25.30 o 
 -10   7   8       93.34       77.44     38.95 o 
  -9   7   8       72.39       35.69     31.55 o 
  -8   7   8      103.11      146.23     49.56 o 
  -7   7   8      107.96      156.66     53.78 o 
  -6   7   8       22.62       56.71     31.45 o 
  -5   7   8        1.28       21.94     31.06 o 
  -4   7   8       11.48      -19.23     30.25 o 
  -3   7   8      197.36      204.14     53.12 o 
  -2   7   8      137.20      119.38     46.00 o 
  -1   7   8       25.59       24.60     35.89 o 
   0   7   8      145.03      142.93     57.92 o 
   1   7   8       47.86       88.02     32.06 o 
   2   7   8       38.70       21.83     23.31 o 
   3   7   8        4.08       36.42     23.38 o 
   4   7   8        9.28       -6.63     37.89 o 
 -10   8   8       23.07       -0.35     43.11 o 
  -9   8   8      144.63       57.95     41.91 o 
  -8   8   8        5.74      -11.14     36.96 o 
  -7   8   8      281.93      264.24     66.90 o 
  -6   8   8       48.28       49.93     44.69 o 
  -5   8   8        6.85      -24.74     41.70 o 
  -4   8   8      694.00      754.13    105.63 o 
  -3   8   8        7.45      -30.94     30.94 o 
  -2   8   8      229.82      264.94     67.85 o 
  -1   8   8      254.20      190.05     60.01 o 
   0   8   8       15.70        2.30     38.83 o 
   1   8   8      408.43      379.98     69.83 o 
 -12   1   9      236.28      277.94     35.76 o 
 -11   1   9        9.16       24.69     35.25 o 
 -10   1   9      299.69      275.95     40.61 o 
  -9   1   9      546.30      481.17     51.86 o 
  -8   1   9        1.65      -14.65     14.65 o 
  -7   1   9     1268.77     1244.89     74.92 o 
  -6   1   9      305.40      328.64     82.40 o 
  -5   1   9       87.25       98.85     23.42 o 
  -4   1   9     1351.98     1385.93     71.42 o 
  -3   1   9      244.17      247.81     20.03 o 
  -2   1   9     1355.17     1283.83     45.29 o 
  -1   1   9      701.34      678.02     34.44 o 
   0   1   9        2.29      -15.13     16.09 o 
   1   1   9     1123.31     1065.03     56.79 o 
   2   1   9        3.45        8.38     13.68 o 
   3   1   9       57.51       22.00     17.58 o 
   4   1   9      443.87      478.45     55.79 o 
 -13   2   9      541.89      603.30     93.42 o 
 -12   2   9       43.85      113.46     31.23 o 
 -11   2   9      105.64       99.68     29.14 o 
 -10   2   9      928.10      945.18    100.68 o 
  -9   2   9      297.82      317.17     43.85 o 
  -8   2   9      404.80      399.10     47.99 o 
  -7   2   9       96.67       98.81     30.59 o 
  -6   2   9      750.40      699.85     58.66 o 
  -5   2   9     1018.45     1186.78     90.11 o 
  -4   2   9       72.99       44.37     54.40 o 
  -3   2   9      404.21      379.66     41.60 o 
  -2   2   9     1248.07     1235.46     71.34 o 
  -1   2   9      784.41      780.79     44.53 o 
   0   2   9      207.11      227.35     34.74 o 
   1   2   9       43.02       74.30     25.96 o 
   2   2   9      485.55      459.13     50.83 o 
   3   2   9      410.08      367.37     48.93 o 
   4   2   9       49.16       32.86     31.92 o 
 -12   3   9        8.59       17.63     23.90 o 
 -11   3   9        7.04       10.83     19.08 o 
 -10   3   9       16.53      -10.19     18.77 o 
  -9   3   9       81.46       85.08     21.96 o 
  -8   3   9      177.18      206.87     27.57 o 
  -7   3   9      258.39      231.40     28.06 o 
  -6   3   9      864.72      986.30    106.54 o 
  -5   3   9      402.39      433.23     71.44 o 
  -4   3   9        5.01       23.93     32.16 o 
  -3   3   9      819.25      981.94    102.92 o 
  -2   3   9       38.98       21.19     20.36 o 
  -1   3   9      137.25      110.84     24.37 o 
   0   3   9        1.81        5.89     33.42 o 
   1   3   9       47.47       44.82     25.64 o 
   2   3   9      141.81      139.37     32.92 o 
   3   3   9       98.86      129.59     35.41 o 
 -12   4   9       53.07       28.94     30.71 o 
 -11   4   9      963.46     1038.05     81.20 o 
 -10   4   9        1.36        3.75     15.10 o 
  -9   4   9       18.48       26.34     19.96 o 
  -8   4   9     1810.87     1814.72     89.04 o 
  -7   4   9        9.53      -27.62     27.62 o 
  -6   4   9      429.99      530.20     77.86 o 
  -5   4   9      198.36      147.71     43.90 o 
  -4   4   9      300.01      325.24     63.85 o 
  -3   4   9     2305.33     2280.15    161.92 o 
  -2   4   9       25.00       79.24     45.57 o 
  -1   4   9        3.98      -42.33     42.33 o 
   0   4   9     1899.44     2022.56    155.95 o 
   1   4   9       27.62       -9.71     31.30 o 
   2   4   9      294.58      303.68     71.24 o 
   3   4   9      338.92      318.85     70.28 o 
 -12   5   9       19.38       95.52     45.45 o 
 -11   5   9      143.76      160.41     34.84 o 
 -10   5   9       81.60       59.07     22.69 o 
  -9   5   9      628.52      646.18     86.73 o 
  -8   5   9      362.75      400.23     70.50 o 
  -7   5   9        0.88       11.44     27.77 o 
  -6   5   9      491.20      588.29     87.57 o 
  -5   5   9     1334.25     1272.15    122.63 o 
  -4   5   9        3.95       -6.40     29.03 o 
  -3   5   9       10.16       44.91     44.82 o 
  -2   5   9      426.44      529.68     82.83 o 
  -1   5   9      373.15      409.98     78.05 o 
   0   5   9      663.33      714.76    100.99 o 
   1   5   9       36.55      119.31     55.70 o 
   2   5   9      457.63      425.54     79.71 o 
   3   5   9      798.33      730.78    105.52 o 
 -11   6   9      208.56      213.97     61.45 o 
 -10   6   9      480.88      704.09     96.62 o 
  -9   6   9      376.74      469.67     80.83 o 
  -8   6   9      196.00      197.46     58.38 o 
  -7   6   9      140.27      141.44     49.94 o 
  -6   6   9        1.35       61.31     49.38 o 
  -5   6   9       87.72      146.66     56.75 o 
  -4   6   9      291.05      349.50     71.94 o 
  -3   6   9      254.41      294.27     71.59 o 
  -2   6   9      821.13      784.21    105.69 o 
  -1   6   9      696.49      697.66    100.35 o 
   0   6   9       65.47      100.41     50.73 o 
   1   6   9      209.86      205.63     62.19 o 
   2   6   9       69.87       75.87     29.65 o 
   3   6   9       61.62       -2.81     46.15 o 
 -10   7   9      155.44      241.50     66.04 o 
  -9   7   9       52.44       90.25     50.10 o 
  -8   7   9      221.77      255.00     68.26 o 
  -7   7   9     1820.94     2084.17    170.31 o 
  -6   7   9      358.84      374.65     77.94 o 
  -5   7   9      204.36      129.25     51.51 o 
  -4   7   9     1408.49     1511.68    145.84 o 
  -3   7   9       59.24       50.61     42.44 o 
  -2   7   9      122.04      169.17     58.26 o 
  -1   7   9       63.41       10.52     40.26 o 
   2   7   9       52.44       92.73     49.80 o 
 -11   0  10       33.98       46.01     31.69 o 
 -10   0  10      111.74      139.56     48.20 o 
  -9   0  10     2097.59     1999.17    148.52 o 
  -8   0  10     1834.78     1500.33    125.48 o 
  -7   0  10       11.34      -21.07     30.17 o 
  -6   0  10     2432.60     2407.86    148.17 o 
  -5   0  10     4360.42     3905.71    186.03 o 
  -4   0  10      150.85       85.29     31.76 o 
  -3   0  10       26.61       53.94     27.20 o 
  -2   0  10      728.01      730.84     67.54 o 
  -1   0  10     1813.02     1750.18    140.75 o 
   0   0  10     1448.69     1312.21    147.30 o 
   1   0  10       49.10       41.51     21.94 o 
   2   0  10     1093.62     1198.28     88.37 o 
   3   0  10     1036.68     1022.45    113.17 o 
 -12   1  10      276.19      385.01     70.72 o 
 -11   1  10     1224.03     1222.05     72.31 o 
 -10   1  10      396.30      384.67     50.38 o 
  -9   1  10      229.49      183.80     36.49 o 
  -8   1  10      834.10      747.30     62.34 o 
  -7   1  10        0.21      -13.60     18.93 o 
  -6   1  10      494.89      452.78     46.74 o 
  -5   1  10      168.93      161.09     26.19 o 
  -4   1  10      457.74      464.22     48.58 o 
  -3   1  10     2054.86     2047.32     99.35 o 
  -2   1  10      862.24      801.25     45.22 o 
  -1   1  10      208.24      188.69     24.49 o 
   0   1  10      695.61      672.56     46.52 o 
   1   1  10      132.76      132.76     20.96 o 
   2   1  10      159.72      107.78     20.55 o 
   3   1  10       70.32       42.48     24.39 o 
 -12   2  10      583.09      709.52     96.13 o 
 -11   2  10        1.00       33.04     26.61 o 
 -10   2  10      385.40      472.59     55.75 o 
  -9   2  10        1.93      -25.79     25.79 o 
  -8   2  10      325.75      314.03     54.82 o 
  -7   2  10     2521.04     2587.21    121.03 o 
  -6   2  10      536.71      467.49     56.30 o 
  -5   2  10       34.63       35.71     20.66 o 
  -4   2  10      925.83      916.99     70.26 o 
  -3   2  10       67.95       68.64     23.98 o 
  -2   2  10      690.24      797.67    102.45 o 
  -1   2  10        1.17       24.68     30.45 o 
   0   2  10      175.77      222.55     37.15 o 
   1   2  10     1761.56     1715.71     95.57 o 
   2   2  10      160.67      153.96     47.59 o 
 -12   3  10      358.66      435.36     53.03 o 
 -11   3  10        1.58       67.49     28.55 o 
 -10   3  10     1149.23     1240.99     69.82 o 
  -9   3  10      867.58      857.13     75.24 o 
  -8   3  10      236.97      287.47     45.76 o 
  -7   3  10       64.47       94.59     27.19 o 
  -6   3  10      434.08      434.39     52.45 o 
  -5   3  10     1421.70     1392.93     89.53 o 
  -4   3  10     1619.86     1658.05     95.39 o 
  -3   3  10        6.73       40.81     22.90 o 
  -2   3  10     1370.63     1541.74    138.89 o 
  -1   3  10     1675.86     1810.09    153.09 o 
   0   3  10       23.36      103.18     50.82 o 
   1   3  10       16.43       20.69     25.47 o 
   2   3  10      274.44      233.27     41.13 o 
 -12   4  10      109.92      122.54     34.68 o 
 -11   4  10        0.28      -39.10     39.10 o 
 -10   4  10      230.18      283.38     64.01 o 
  -9   4  10      100.43      119.63     38.18 o 
  -8   4  10      420.24      443.86     54.97 o 
  -7   4  10     1440.77     1478.51    136.96 o 
  -6   4  10      244.55      324.98     68.67 o 
  -5   4  10      244.63      334.82     68.28 o 
  -4   4  10      588.51      538.21     86.49 o 
  -3   4  10        6.39       86.51     49.77 o 
  -2   4  10      109.38      223.40     65.78 o 
  -1   4  10       61.44       94.59     50.74 o 
   0   4  10       87.66       85.44     40.45 o 
   1   4  10      626.64      735.84    104.12 o 
   2   4  10      333.71      451.96     86.07 o 
 -11   5  10      710.99      960.33    111.75 o 
 -10   5  10        9.40       59.17     43.80 o 
  -9   5  10       41.91       76.83     44.18 o 
  -8   5  10      809.31      845.89    110.34 o 
  -7   5  10       16.16       76.70     47.74 o 
  -6   5  10      588.52      672.59     96.93 o 
  -5   5  10       44.15       92.39     43.24 o 
  -4   5  10      150.78      289.23     72.61 o 
  -3   5  10     1136.21     1131.54    125.90 o 
  -2   5  10       65.16      102.64     50.43 o 
  -1   5  10        6.50       70.00     46.48 o 
   0   5  10      398.09      539.16     96.36 o 
   1   5  10       28.51        4.26     36.99 o 
  -7   6  10      145.30      138.55     65.77 o 
  -6   6  10      718.57      588.35     93.03 o 
  -5   6  10      593.15      664.91     98.60 o 
  -4   6  10      163.21      151.52     56.12 o 
  -3   6  10        0.26       39.74     38.25 o 
 -11   1  11       10.65       10.29     33.23 o 
 -10   1  11      430.76      472.66     79.09 o 
  -9   1  11      105.44       88.88     28.65 o 
  -8   1  11        1.02      -10.72     17.04 o 
  -7   1  11      573.57      650.43     53.63 o 
  -6   1  11       12.31       -0.64     25.19 o 
  -5   1  11      131.56      163.79     34.84 o 
  -4   1  11      434.43      444.99     51.41 o 
  -3   1  11      126.12      223.70     61.74 o 
  -2   1  11      226.08      285.02     69.60 o 
  -1   1  11        4.40      -29.53     29.53 o 
   0   1  11      151.63      102.55     22.11 o 
   1   1  11      198.36      197.55     30.09 o 
 -10   2  11       59.37       25.76     44.12 o 
  -9   2  11      551.41      600.63     63.91 o 
  -8   2  11      206.02      223.53     43.44 o 
  -7   2  11       45.31       14.84     28.86 o 
  -6   2  11      330.44      338.85     99.48 o 
  -5   2  11      441.97      500.37     90.27 o 
  -4   2  11      629.83      653.11    108.16 o 
  -3   2  11      168.42      219.09     63.74 o 
  -2   2  11       70.44       39.30     35.26 o 
  -1   2  11      475.07      503.59     86.24 o 
   0   2  11      161.20      190.98     38.67 o 
   1   2  11        1.22       36.10     32.96 o 
  -9   3  11      171.37      207.39     58.88 o 
  -8   3  11       67.83       47.71     69.51 o 
  -7   3  11       47.89       13.42     22.03 o 
  -6   3  11      190.60      178.12     73.76 o 
  -5   3  11       64.18       20.28     31.24 o 
  -4   3  11        1.46        9.52     24.34 o 
  -3   3  11       16.86       38.02     40.53 o 
  -2   3  11       10.48       -2.86     36.27 o 
  -1   3  11       98.37      213.46     65.61 o 
   0   3  11      208.22      230.44     61.98 o 
  -8   4  11      391.83      409.16     79.41 o 
  -7   4  11        3.76       16.93     40.04 o 
  -6   4  11      740.22      806.65     74.12 o 
  -5   4  11        5.88       31.12     24.54 o 
  -4   4  11        0.80       31.41     37.29 o 
  -8   0  12     1428.36     1225.11    125.61 o 
  -7   0  12        2.26      -50.70     50.70 o 
  -6   0  12      223.96      292.84     61.84 o 
  -8   1  12       50.00       67.42     43.43 o 
  -7   1  12       38.00       19.08     35.20 o 
  -6   1  12      579.81      558.37     81.98 o 
  -7   2  12     1122.82     1248.81    126.79 o 
  -6   2  12      184.03      195.02     56.23 o 
  -7   3  12      176.07      212.71     60.54 o 
  -6   3  12       11.07       93.80     46.89 o 
  -6   4  12      216.85      234.07     63.70 o 
                                                 
